# Supplementary material for: INPP4B protects from metabolic syndrome and associated disorders
Source: Commun Biol. 2021 Mar 26;4:416. doi: 10.1038/s42003-021-01940-6 (PMC7998001; doi:10.1038/s42003-021-01940-6)
Supplement: Supplementary file 4 — Supplementary Data 1 [file 42003_2021_1940_MOESM4_ESM.xlsx]

## Sheet: Sheet1
Mouse gene primers and corresponding probe sets
Gene	Forward primers	reverse primers	Probe
18S	gcaattattccccatgaacg	gggacttaatcaacgcaagc	48
Adgre1	tgtcctccttgcctggac	gagacttctgagctgacactgc	29
Adipoq	ccatctggaggtgggagac	ctgcatagagtccattgtggtc	1
Apof	tctcaatggccggactgtat	aggatgagtcggaggctatg	17
Ar	ccagtcccaattgtgtcaaa	tccctggtactgtccaaacg	58
Cck	cccagccatagaataagtgacc	attcgtagtcctcggcactg	42
Cd36	tggccttacttgggattgg	ggatttgcaagcacaatatgaa	9
Cd68	tccactgttggccctcac	ccccttggaccttggacta	10
Cyp2b13	gctgaggatggagaaggaga	tccagcaaagaagagagagagc	9
Cyp2b9	ggagaagtcaaaccacaacaca	gcaaagaagagagagagcacaga	9
Fasn	ttgctgaggacttcccaaac	gcgtcgatgctgtagactgt	17
Furin	atgaatgacaacaggcatgg	cgggcattgtaagctacacc	74
Hao2	gaggcctccattggttcc	ccatctgcttgttgatgtcc	71
Hk2	tgccaagcgtctccataag	aggaagcggacatcacaatc	75
Igfbp3	gcagcctaagcacctacctc	tcctcctcggactcactgat	1
Il1b	caggcaggcagtatcactca	tgtcctcatcctggaaggtc	76
Il6	gctaccaaactggatataatcagga	ccaggtagctatggtactccagaa	6
Inpp4b	tgaccctgaggacattcagtt	attccaactgtggctcgttc	89
Lep	cccaaaatgtgctgcagatag	ccagcagatggaggaggtc	80
Mafa	ctccagagccaggtggag	gtacaggtcccgctccttg	10
Mogat1	ttcaatgggagtagccttgc	gcattatgccaaagtagtgctg	6
Msmb	cgtggtgttcatgtgacaaaa	ctcaaaggcctagtagcgttg	62
Nkx3.1	cgactgaacccgagtctgat	aatcacctgagtgtgagagaagg	5
Pbsn	tcatcctcctgctcacactg	gctaagtaaattgtttgccaagg	47
Pcsk1	tccaaagttggaggcataaga	gaactagcctcaatggcatca	42
Pparg	ctctcagctgttcgccaag	cacgtgctctgtgacgatct	50
Ppara	ggcttctttcggcgaactat	cttgcagctccgatcacac	41
Pten	aggcacaagaggccctagat	ctgactgggaattgtgactcc	60
Srebf1	ggttttgaacgacatcgaaga	cgggaagtcactgtcttggt	78
Tnf	ttgtcttaataacgctgatttggt	gggagcagaggttcagtgat	64
Vldlr	atggcatccgagactgtgtt	gcactgattgacgtttttgc	21
