# Supplementary material for: INPP4B protects from metabolic syndrome and associated disorders
Source: Commun Biol. 2021 Mar 26;4:416. doi: 10.1038/s42003-021-01940-6 (PMC7998001; doi:10.1038/s42003-021-01940-6)
Supplement: Supplementary file 5 — Supplementary Data 2 [file 42003_2021_1940_MOESM5_ESM.xlsx]

## Sheet: eg
Figure 1C						p values	HFD Inpp4b-/-	HFD WT	LFD Inpp4b-/-	LFD WT
HFD Inpp4b-/-	45452	235	253	24		HFD Inpp4b-/-
HFD WT	25	25	24			HFD WT
LFD Inpp4b-/-	2	5	2525	5		LFD Inpp4b-/-
LFD WT	5	45	1	45		LFD WT
Figure 1d

## Sheet: Figure 1
Figure 1a			Figure 1b				Figure 1c							Figure 1d-f								Figure 1g																Figure 1h
SAMPLE	expression		SAMPLE	expression			Days	LFD WT	LFD Inpp4b-/-	HFD WT	HFD Inpp4b-/-			MMPC ID	Original ID	Genotype	% Fat	% Lean	fat/lean			Time (h)	foodupa_4	foodupa_6	foodupa_8	foodupa_12	foodupa_14	foodupa_16	foodupa_3	foodupa_5	foodupa_7	foodupa_9	foodupa_10	foodupa_11	foodupa_13	foodupa_15		Time	waterupa_4	waterupa_6	waterupa_8	waterupa_12	waterupa_14	waterupa_16	waterupa_3	waterupa_5	waterupa_7	waterupa_9	waterupa_10
824 liver	2.20381		WT_BAT_3753_1	1.17283			Day2	1.73	1.82	1.62	1.58			MP-551-20	None	WT	16.4015	59.8106	0.274224				WT_1	WT_2	WT_3	WT_4	WT_5	WT_6	Inpp4b-/- _1	Inpp4b-/- _2	Inpp4b-/- _3	Inpp4b-/- _4	Inpp4b-/- _5	Inpp4b-/- _6	Inpp4b-/- _7	Inpp4b-/- _8			WT_1	WT_2	WT_3	WT_4	WT_5	WT_6	Inpp4b-/- _1	Inpp4b-/- _2	Inpp4b-/- _3	Inpp4b-/- _4	Inpp4b-/- _5
831 liver	0.45376		WT_BAT_3753_2	1.10191				1.48	1.86	1.62	1.6			MP-553-20	None	WT	13.4819	63.8193	0.211252			0	0.00973161	0.0286863	0.183059	0	0.109262	0	0.00546265	0	0	0	0.0623523	0	0	0		0	0.00683594	0	0.0797729	0.0691528	0	0.0057373	0.0193787	0.0218506	0.0109863	0.0649414	0.0352478
824 pancreas	1.39474		WT_BAT_3754_1	0.920188				1.81	1.62	1.43	1.67			MP-555-20	None	WT	16.7273	54.3106	0.307993			1	0.244933	0.0708068	0.45753	0.160459	0.315685	0.0859781	0.0934456	0	0.0220641	0.00125122	0.328555	0.0460206	0	0.131163		1	0.10376	0.00964355	0.208282	0.188081	0	0.00976565	0.0569458	0.0386048	0.0109863	0.162567	0.0420532
831 pancreas	1.13288		WT_BAT_3754_2	0.90125				1.71	1.63	1.61	1.97			MP-559-20	None	WT	13.4221	63.6967	0.210719			2	0.418419	0.0754395	0.598333	0.659784	0.517896	0.20083	0.0934456	0	0.0220641	0.00125122	0.331692	0.0460206	0	0.131163		2	0.251161	0.01828	0.272034	0.698488	0.00570678	0.121552	0.0569458	0.0386048	0.0109863	0.162567	0.0420532
824 Ewat	12.3805		WT_BAT_3755_1	1.17283				1.66	1.56	1.44	1.85			MP-561-20	None	WT	14.2172	64.5451	0.220268			3	0.550922	0.0754395	0.598333	0.76755	0.556447	0.279911	0.0934456	0	0.0274658	0.00125122	0.331692	0.0460206	0	0.131163		3	0.52463	0.01828	0.272034	0.871185	0.110474	0.181458	0.0569458	0.0386048	0.0109863	0.162567	0.0420532
831 Ewat	16.1113		WT_BAT_3755_2	1.45397				1.63	1.74	1.56	1.67			MP-563-20	None	WT	14.7472	61.7811	0.2387			4	0.595162	0.0948488	0.788944	0.76755	0.630338	0.279911	0.0934456	0	0.0341187	0.00314332	0.331692	0.0801087	0	0.155425		4	0.761568	0.0293579	0.314547	0.871185	0.117065	0.187501	0.0569458	0.0386048	0.0109863	0.162567	0.0420532
824 MG	130.69		WT_BAT_3757_1	0.840896				1.77	1.6	1.8	1.28			MP-548-20	E93	Inpp4b-/-	14.5054	54.3424	0.266927			5	0.595162	0.115777	0.958177	0.872609	0.674499	0.434225	0.0934456	0	0.0428159	0.00314332	0.343258	0.0801087	0	0.171141		5	0.761568	0.0293579	0.406252	0.871185	0.180542	0.303376	0.0569458	0.0386048	0.0109863	0.162567	0.0420532
831 MG	146.018		WT_BAT_3757_2	0.650671				1.7	1.72	1.66	1.63			MP-549-20	E92	Inpp4b-/-	16.365	60.0876	0.272352			6	0.624673	0.16193	0.958177	1.14742	0.674499	0.527529	0.0934456	0	0.0428159	0.00997925	0.343258	0.0888673	0	0.171141		6	0.792727	0.04187	0.406252	1.1051	0.180542	0.325562	0.0569458	0.0386048	0.0109863	0.162567	0.0473938
824 Quad	1.30134		WT_eWAT_3753_1	6.77396				1.73	1.82	1.62	1.58			MP-550-20	E179	Inpp4b-/-	22.3781	58.1594	0.384772			7	0.812657	0.177349	1.10127	1.14742	0.759108	0.567078	0.0934456	0	0.0428159	0.00997925	0.343258	0.100861	0	0.183561		7	0.981174	0.04187	0.540498	1.1051	0.247589	0.325562	0.0569458	0.0386048	0.0109863	0.162567	0.0473938
831 Quad	3.4822		WT_eWAT_3753_2	6.86852				1.61	1.83	1.79	1.22			MP-552-20	E52	Inpp4b-/-	23.3554	52.9045	0.441464			8	0.972112	0.215731	1.17558	1.21183	0.819352	0.739474	0.142151	0.150178	0.0675448	0.165889	0.343258	0.2003	0.0543463	0.248232		8	1.30527	0.0480041	0.562896	1.1051	0.265289	0.391114	0.157349	0.0911255	0.0221273	0.216278	0.0473938
824 Sol	5.20537		WT_eWAT_3754_1	7.26015				1.75	1.46	1.68	1.53			MP-554-20	E197	Inpp4b-/-	21.8329	56.6958	0.385089			9	1.33791	0.327939	1.19459	1.31752	0.857421	0.739474	0.264848	0.227332	0.181857	0.371763	0.34866	0.309039	0.23862	0.326959		9	1.63983	0.0480041	0.606629	1.32282	0.402558	0.391114	0.691497	0.0911255	0.0716247	0.219909	0.0473938
831 Sol	1.93187		WT_eWAT_3754_2	5.54044				1.54	1.99	1.63	1.34			MP-556-20	E176 and E177	Inpp4b-/-	30.265	48.145	0.628622			10	1.86534	0.433483	1.2491	1.57355	0.933728	0.798437	0.442506	0.250571	0.181857	0.402091	0.368862	0.437067	0.487174	0.480108		10	2.37964	0.0677794	0.826627	1.73948	0.454529	0.445618	0.953063	0.0911255	0.102692	0.2518	0.100525
824 Gast	18.0009		WT_eWAT_3755_1	6.9644				1.86	1.32	1.67	1.62			MP-557-20	E6	Inpp4b-/-	23.554	52.8665	0.445537			11	1.96775	0.524452	1.38318	1.59497	1.04603	0.895782	0.442506	0.306458	0.181857	0.528245	0.489046	0.460591	0.584004	0.515245		11	2.90216	0.0732726	1.24674	1.97827	0.716186	0.633335	0.953063	0.152801	0.102692	0.2518	0.130768
831 Gast	4.31691		WT_eWAT_3755_2	8.63383				1.97	1.87	1.69				MP-558-20	E38	Inpp4b-/-	25.7389	50.2583	0.512132			12	1.96775	0.615073	1.45067	1.72684	1.05168	0.986312	0.469831	0.33166	0.219365	0.666719	0.498055	0.470248	0.589771	0.673438		12	2.90216	0.0798034	1.55797	2.1677	0.716186	0.775853	1.03561	0.158478	0.102692	0.2518	0.130768
824 testis	487.751		WT_eWAT_3757_1	6.82108				1.96	1.92	1.63				MP-560-20	E178	Inpp4b-/-	27.0222	51.1496	0.528297			13	2.89585	0.635038	1.45067	1.73727	1.05168	1.00972	0.469831	0.331717	0.235632	0.774795	0.498055	0.630228	0.589771	0.698826		13	3.40512	0.0868834	1.55797	2.27945	0.716186	0.779485	1.03561	0.158478	0.102692	0.2518	0.134186
831 testis	548.748		WT_eWAT_3757_2	9.06307				1.78	1.57	1.73				MP-562-20	E4	Inpp4b-/-	23.1578	51.9091	0.446121			14	2.89585	0.635038	1.45067	1.73727	1.06914	1.00972	0.50166	0.681776	0.237799	0.780789	0.50403	0.630228	0.589771	0.698826		14	3.83874	0.0868834	1.55797	2.27945	0.946352	0.779485	1.41275	0.164642	0.106964	0.2518	0.134186
824 bladder	10.1261		WT_IngWAT_3753_1	2.88786				1.66	1.78	1.77						p values	0.00120971	0.00143709	0.00153726			15	2.89585	0.635866	1.49184	1.742	1.06914	1.00972	0.504347	0.681776	0.237799	0.825664	0.50403	0.723606	0.616498	0.711116		15	4.14475	0.0868834	1.56398	2.29257	0.946352	0.779485	1.41275	0.172302	0.106964	0.2518	0.137665
831 bladder	3.73213		WT_IngWAT_3754_1	6.6807				1.59	1.93	1.44												16	2.89664	0.638967	1.51888	1.742	1.06914	1.07306	0.504347	0.681776	0.237799	0.840722	0.506502	0.723606	0.616498	0.721976		16	4.18629	0.0868834	2.01506	2.29257	0.946352	0.785863	1.41275	0.172302	0.132507	0.2518	0.226014
824 AP	1.65864		WT_IngWAT_3755_1	4.25748				1.57	1.69	1.3												17	2.95099	0.638967	1.51888	1.742	1.06914	1.13562	0.504347	0.681776	0.237799	0.853433	0.506502	0.753913	0.616498	0.808919		17	4.28129	0.0868834	2.05857	2.29257	0.946352	1.13865	1.41275	0.172302	0.161194	0.2518	0.226014
831 AP	0.939523		WT_IngWAT_3757_1	3.73213				1.75	1.89	1.66												18	2.95099	0.638967	1.51888	1.77475	1.06914	1.13562	0.504347	0.681776	0.237799	0.991706	0.548919	0.781056	0.617574	0.808919		18	4.28129	0.0868834	2.05857	2.44254	0.946352	1.13865	1.41275	0.45938	0.161194	0.2518	0.226665
824 DLP	6.63456		WT_mWAT_3753_1	11.3924						1.76												19	2.95099	0.638967	1.53815	1.77475	1.07864	1.13562	0.545457	0.681776	0.240332	0.991706	0.559261	0.781056	0.65658	0.87999		19	4.28129	0.0868834	2.05857	2.44254	0.956941	1.13865	1.68195	0.45938	0.161194	0.2518	0.23346
831 DLP	16.5642		WT_mWAT_3753_2	15.6707						1.56												20	2.95099	0.638967	1.66944	1.77876	1.07864	1.20687	0.562181	0.720236	0.249152	0.991706	0.562007	0.813645	0.65658	0.892799		20	4.28129	0.0931701	2.27915	2.44254	0.956941	1.4708	1.68195	0.45938	0.161194	0.2518	0.23346
824 VP	22.1618		WT_mWAT_3755_1	54.9482						1.82												21	2.95099	0.69452	1.66944	1.78789	1.18295	1.20687	0.562181	0.720236	0.249152	0.991706	0.562007	0.813645	0.65658	0.892799		21	4.31578	0.0931701	2.27915	2.47144	0.956941	1.4708	1.68195	0.463592	0.161194	0.2518	0.23346
831 VP	11.3137		WT_mWAT_3755_2	8.69388						1.66												22	3.12708	0.69452	1.66944	1.78789	1.31455	1.21059	0.562181	0.720236	0.249152	0.991706	0.562007	0.81984	0.65658	0.892799		22	4.31578	0.0931701	2.27915	2.47144	1.06128	1.52909	1.68707	0.463592	0.161194	0.2518	0.23346
			WT_mWAT_3757_1	15.6707						1.75												23	3.12708	0.739096	1.79424	1.79425	1.38543	1.25029	0.573775	0.720236	0.249152	0.991706	0.562007	0.81984	0.65658	0.911465		23	4.31578	0.0990294	2.41479	2.60578	1.33648	1.55009	1.68707	0.463592	0.161194	0.2518	0.23346
			WT_mWAT_3757_2	49.5221						1.74												24	3.12708	0.832417	1.79424	1.91152	1.38543	1.25029	0.573775	0.720236	0.249152	0.991706	0.562007	0.825701	0.65658	0.911465		24	4.31578	0.0990294	2.41479	3.0232	1.33648	1.55009	1.68707	0.463592	0.161194	0.2518	0.23346
			WT_rpWAT_3753_1	4.53154						1.84												25	3.14338	0.832417	1.79424	1.92203	1.54834	1.40953	0.573775	0.720236	0.249152	0.991706	0.568053	0.825701	0.65658	0.911465		25	4.32734	0.0990294	2.41479	3.10206	1.39504	1.84476	1.68707	0.463592	0.161194	0.2518	0.308014
			WT_rpWAT_3753_2	6.36429						1.73												26	3.36286	0.891537	1.87066	1.92203	2.01568	1.59536	0.573775	0.720236	0.249152	0.991706	0.568053	0.834765	0.65658	0.911465		26	4.47853	0.0990294	2.5552	3.10206	1.84983	2.18567	1.68707	0.463592	0.161194	0.2518	0.308014
			WT_rpWAT_3754_1	14.1232						1.68												27	3.37469	1.05583	1.88435	2.01924	2.30663	1.62914	0.573775	0.720236	0.25315	0.991706	0.568053	0.834765	0.65658	0.911465		27	4.51027	0.303497	2.5552	3.38233	2.52477	2.19038	1.68707	0.463592	0.161194	0.2518	0.308014
			WT_rpWAT_3754_2	5.65685						1.67												28	3.37469	1.22015	1.88435	2.10549	2.30663	1.67704	0.573775	0.720236	0.25315	1.03354	0.568053	0.834765	0.65658	0.911465		28	4.51027	0.799771	2.55567	3.62273	2.52477	2.19038	1.68707	0.463592	0.164184	0.327484	0.308014
			WT_rpWAT_3755_1	5.81589						1.73												29	3.37469	1.35173	2.1961	2.10549	2.57842	1.92039	0.573775	0.720236	0.25315	1.06029	0.568053	0.834765	0.65658	0.924988		29	4.51027	1.07629	2.7816	3.62273	2.68244	2.39943	1.68707	0.463592	0.164184	0.327484	0.308014
			WT_rpWAT_3755_2	7.4127						1.63												30	3.37469	1.35173	2.29776	2.12214	2.88826	1.92039	0.640542	0.720236	0.25315	1.10778	0.574286	0.879254	0.886558	0.924988		30	4.51027	1.07629	2.83515	3.64686	3.165	2.39943	1.68707	0.467376	0.164184	0.327484	0.354614
			WT_rpWAT_3757_1	6.58873			Day9	5.01	5.16	4.08	6.48											31	3.38196	1.52591	2.3551	2.21492	2.89324	2.12042	0.65794	0.720311	0.25315	1.10778	0.574286	0.879254	0.900149	0.937011		31	4.51027	1.40755	2.85837	3.82609	3.17037	2.57918	1.68707	0.467376	0.164184	0.327484	0.354614
			WT_rpWAT_3757_2	7.94474				5.13	4.67	4.61	6.35											32	3.66949	1.59734	2.39616	2.24184	3.2862	2.35982	0.883246	0.956627	0.335641	1.19931	0.655319	1.18881	0.993491	1.06623		32	4.75644	1.45775	3.08411	3.83018	3.49235	3.08378	2.1713	0.953433	0.231628	0.347137	0.738405
								5.2	5.01	5.16	6.17											33	3.88585	1.69874	2.74729	2.32095	3.49753	2.41338	1.10855	1.43635	0.50279	1.35987	0.747769	1.34407	1.30858	1.16856		33	5.3386	1.93974	3.32958	4.17444	3.8777	3.08378	2.66065	1.82871	0.23764	0.661039	0.813327
								5.18	5.04	5.6	6.32											34	3.99657	1.83266	2.93394	2.50615	3.51372	2.61594	1.31726	1.45307	0.576849	1.55158	1.10205	1.40241	1.45116	1.31602		34	5.41318	1.99562	3.91272	4.61441	3.93772	3.31912	2.99002	1.82871	0.255739	0.883082	1.32986
								5.03	4.89	4.47	5.87											35	4.12859	1.97497	2.96928	2.79883	3.62717	2.7817	1.44402	1.72728	0.658972	1.76007	1.27514	1.51253	1.77607	1.45089		35	5.42922	2.26955	4.08059	5.01454	3.93772	3.94115	3.32516	2.13748	0.390844	0.941404	1.93482
								5.34	5.55	4.54	5.54											36	4.32035	2.03132	3.43199	2.95864	3.89292	2.87145	1.47939	1.95265	0.762611	1.78089	1.27666	1.65779	1.79147	1.52205		36	5.84982	2.5718	4.77721	5.5411	4.20978	3.98082	3.42639	2.13748	0.445774	0.950743	2.11505
								4.66	5.28	4.53	5.87											37	4.32035	2.03132	4.04714	3.04899	3.89945	2.87756	1.53849	2.02214	0.834545	2.09797	1.27666	1.66187	2.0664	1.58093		37	5.92704	2.5718	5.61906	5.88138	4.36863	4.05019	3.64039	2.6386	0.451054	1.30364	2.12073
								4.79	5.32	4.57	6.24											38	4.32035	2.07988	4.08572	3.04899	3.89945	2.87756	1.56423	2.02214	0.909773	2.26808	1.32669	1.66575	2.18381	1.62139		38	5.92704	2.5718	5.97484	5.88138	4.36863	4.05019	3.74784	2.6386	0.593422	1.30364	2.22828
								5.18	5.22	4.61	6.14											39	4.32035	2.10888	4.08572	3.04899	3.90555	2.87756	1.5825	2.03367	0.9171	2.50394	1.35828	2.01868	2.22724	1.6996		39	5.92704	2.66266	5.97484	5.88138	4.36863	4.05019	3.80787	2.6386	0.593422	1.49968	2.42832
								4.78	4.88	4.65	5.74											40	4.32035	2.10888	4.09898	3.04899	3.9995	2.96196	1.58418	2.03367	1.02114	2.5084	1.35828	2.1007	2.28605	1.6996		40	5.92704	2.66266	5.97484	5.88138	4.37699	4.08132	3.92862	2.6386	0.815039	1.49968	2.43909
								5.03	6.41	4.99	5.16											41	4.32035	2.11424	4.6662	3.04899	3.9995	2.96196	1.58418	2.21515	1.02114	2.77909	1.35828	2.40395	2.57371	1.80227		41	5.92704	2.66266	5.98897	5.88138	4.37699	4.08132	3.92862	2.80978	0.815039	1.65144	2.43909
								5.63	5.66	4.28	6.12											42	4.32035	2.22776	4.9538	3.04957	3.9995	2.96196	1.77366	2.48232	1.02114	2.92908	1.35828	2.40395	2.63284	1.92553		42	5.92704	2.74636	7.00093	5.88138	4.37699	4.08132	4.20127	3.27816	0.815039	1.65144	2.43909
								5.16	5.96	5.44	6.05											43	4.32035	2.22776	4.9538	3.11257	4.01755	2.96926	1.77366	2.48232	1.02744	2.93159	1.35828	2.52711	2.63284	1.92553		43	5.92704	2.74636	7.00093	5.93686	4.38557	4.08132	4.20127	3.27816	0.815039	1.8394	2.43909
								5.09	6.06	4.85	5.45											44	4.35069	2.22776	4.9538	3.14796	4.0393	3.15124	1.77366	2.48948	1.03288	2.93159	1.36093	2.59174	2.63284	1.92553		44	6.0292	2.74636	7.00093	6.03754	4.38557	4.23313	4.20127	3.46541	0.815039	1.8394	2.67325
								5.42	6.28	5.09	4.83											45	4.3758	2.29356	4.95514	3.14796	4.0393	3.15124	2.26134	2.4971	1.03288	2.93159	1.39857	2.59174	2.63284	2.00445		45	6.03575	2.74636	7.0139	6.03754	4.38557	4.23313	4.60091	3.46541	0.815039	1.85093	2.67325
								5.09	6.4	5.17	3.73											46	4.83836	2.79004	5.1268	3.36651	4.36008	3.40851	2.26802	2.79593	1.44422	2.96396	1.53528	2.87204	2.63284	2.31664		46	6.71855	3.40696	7.31238	6.25314	4.42246	4.58414	4.60922	3.51433	1.06717	2.01304	2.97507
								5.49	5.39	3.34	4.7											47	5.25035	3.17877	5.17343	3.91752	4.95184	3.79081	2.26802	2.79593	1.44422	2.96396	1.53528	2.87204	2.63284	2.37129		47	7.30486	4.06342	7.37243	7.60192	5.10977	5.0868	4.60922	3.51433	1.1414	2.01304	2.97507
								4.96	4.96	3.86	5.61											48	5.29818	3.17877	5.3042	4.06883	4.95184	3.88926	2.2943	2.79593	1.44422	2.96396	1.53528	2.87204	2.63284	2.37129		48	7.54786	4.06342	7.43213	7.8381	5.59965	5.66451	4.60922	3.51433	1.1414	2.01304	2.97507
								5.61	6.54	4.07	5.84											49	5.29818	3.17877	5.3042	4.06883	5.15052	4.04825	2.32371	2.97791	1.60229	3.1449	1.73428	2.92698	2.63284	2.37129		49	7.54786	4.1273	7.43213	7.8381	5.70738	5.77327	4.64284	4.03548	1.42054	2.4688	3.28724
										5.22	5.83											50	5.65632	3.25821	5.3042	4.12416	5.38299	4.12403	2.32371	2.97791	1.63046	3.1449	1.74507	2.92698	2.63622	2.37129		50	7.92202	4.14079	7.43213	7.8381	6.16148	5.861	4.64284	4.03548	1.43868	2.54477	3.28724
										3.97												51	5.94446	3.7174	5.55219	4.76951	5.71639	4.32681	2.32371	3.16023	1.64809	3.1449	1.74507	2.92698	2.63622	2.52		51	8.47893	4.86841	7.83119	8.95625	6.47943	5.9073	4.64284	4.03548	1.43868	2.54477	3.28724
										4.88												52	5.94446	3.81907	5.65963	4.95322	5.95248	4.60548	2.32371	3.47123	1.77168	3.1449	2.00613	2.92698	2.63622	2.52		52	8.47893	5.0456	7.83135	9.14523	6.87586	6.12153	4.64284	4.21539	1.4825	2.54477	3.37485
										4.34												53	6.52725	3.85263	5.83934	4.95322	6.15127	4.79939	2.32371	3.47123	1.77168	3.14853	2.00613	2.92698	2.63622	2.52		53	9.29418	5.05168	7.90362	9.14523	6.87586	6.13496	4.64284	4.21539	1.48781	2.54477	3.37485
										5.09												54	6.52725	4.13974	5.91612	5.00647	6.90646	5.07683	2.32371	3.61809	1.79209	3.14853	2.13003	2.92698	2.69085	2.53152		54	9.29418	5.30219	7.91722	9.14523	7.86623	6.47031	4.64284	4.49829	1.49233	2.54477	3.60639
										5.4												55	6.60044	4.33038	5.97188	5.309	6.90646	5.24391	2.38309	3.72059	1.84354	3.32372	2.13003	2.92698	2.69947	2.79285		55	9.29418	5.63811	7.91722	9.495	7.86623	6.59628	4.64284	4.49829	1.51146	2.62164	3.89786
										5.14												56	6.90876	4.33233	5.99634	5.55647	7.33537	5.87884	2.86718	4.09552	2.05618	3.68816	2.32582	3.43372	2.9446	2.85976		56	9.90032	5.64289	7.92939	9.96601	7.86623	7.3069	5.98241	5.16634	1.65675	3.14384	4.07639
										5.12												57	7.29725	4.493	6.21761	5.85973	7.46343	5.87884	3.23098	4.71528	2.3376	4.14835	2.94631	3.86862	3.3985	3.45975		57	10.5911	5.73812	8.59212	10.1204	8.3446	7.32982	6.54626	5.61912	1.8636	3.66479	4.53827
										5.09												58	7.60186	4.70915	6.43986	6.06374	8.14104	6.38062	3.28505	5.21824	2.643	4.4669	3.32762	4.22077	3.63742	3.88283		58	10.8752	6.07412	8.74649	10.6183	9.37134	7.79729	6.73822	6.42671	2.28599	4.34591	4.80369
										5.11												59	7.92365	4.92965	6.5914	6.496	8.35298	6.92715	3.40068	5.21824	2.85407	4.66177	3.63828	4.30988	3.81658	4.21299		59	11.3491	6.30854	9.66366	11.256	9.72385	8.05312	6.9423	6.42671	2.64889	4.34591	5.36468
										5.3												60	7.92365	4.94476	6.73692	6.59188	8.35298	6.92715	3.554	5.21824	3.10569	4.81368	3.63828	4.49156	3.93035	4.21674		60	11.3491	6.45542	10.0378	11.4105	9.72385	8.39618	7.24387	6.44026	2.64889	4.41589	5.44231
										5.46												61	8.25913	4.94476	6.76447	6.59188	8.77601	6.93473	3.554	5.21824	3.10569	5.26015	3.95015	5.18516	4.08269	4.3172		61	11.755	6.46042	10.3094	11.4105	9.97614	8.39618	7.387	6.73031	2.64889	4.93115	5.71486
							Day16	8.37	8.22	7.61	12.39											62	8.25913	4.99093	6.77333	6.94789	8.83026	7.06033	3.554	5.51368	3.18151	5.69604	4.24847	5.18516	4.25547	4.36985		62	11.755	6.48688	10.3094	11.8372	10.108	8.47676	7.5293	7.21837	2.94737	4.97715	6.05063
								7.96	8.27	7.48	9.01											63	8.30276	4.99093	6.77333	6.94789	8.83026	7.11393	3.554	5.51368	3.65285	5.85447	4.24847	5.48324	4.33963	4.67733		63	11.8087	6.48688	10.3094	11.8372	10.108	8.9247	7.5293	7.21837	3.85695	4.98939	6.05063
								7.97	8.04	8.45	9.98											64	8.30276	4.99093	6.77333	7.20598	9.13942	7.11393	3.7867	5.51368	3.65285	5.89626	4.26574	5.61518	4.5279	4.67733		64	11.8087	6.48688	10.3094	11.998	10.3959	8.9247	7.96037	7.21837	3.85695	5.04839	6.08878
								8.43	8.22	9.12	10.07											65	8.95119	4.99093	6.77333	7.20598	9.13942	7.11738	3.79041	5.51472	3.90129	6.00347	4.26574	5.61518	4.54103	4.69812		65	12.1837	6.49491	10.3094	11.998	10.3959	9.01134	7.96037	7.21837	4.26703	5.04839	6.08878
								8.26	8.02	7.69	10.53											66	8.95119	4.99093	6.77333	7.20655	9.25948	7.11738	3.79041	5.64534	3.90557	6.01299	4.78101	5.85706	4.6706	5.09177		66	12.2714	6.49491	10.3094	12.2044	10.3959	9.01134	7.96037	7.54096	4.26703	5.04839	6.31452
								8.08	10.11	8.1	10.52											67	8.95119	4.99093	6.98396	7.20655	9.493	7.11738	3.79041	5.83403	3.90557	6.03146	4.78101	5.86059	4.74176	5.18921		67	12.3651	6.49491	10.8192	12.2044	10.7472	9.01134	7.96037	7.54096	4.26703	5.04839	6.31452
								8.18	8.41	7.82	10.74											68	8.9548	4.99093	7.652	7.20769	9.493	7.12272	3.79906	6.08989	4.35128	6.07059	4.78101	5.87625	4.74176	5.31666		68	12.3651	6.50083	11.7153	12.2044	10.7472	9.01134	8.04097	7.92308	4.26703	5.04839	6.31452
								8.33	10.33	8.8	9.99											69	9.27888	4.99093	7.78536	7.21117	9.7161	7.58416	3.80061	6.09465	4.9402	6.0845	4.78101	6.02398	4.74462	5.33305		69	12.7466	6.89363	12.0152	12.5936	10.7807	9.63418	8.04954	7.93169	4.26703	5.06984	6.40266
								7.86	9.03	8.45	11.16											70	9.58177	5.52222	7.95173	7.21117	9.7161	7.58416	3.80061	6.09465	4.9402	6.0845	4.79122	6.0549	4.74462	5.48312		70	13.0899	7.92805	12.4506	12.6037	10.7807	9.63418	8.04954	7.93169	4.27567	5.06984	6.45301
								7.41	9.06		9.46											71	9.58177	5.94392	7.95173	7.24131	9.98903	7.93269	3.82394	6.09465	4.9402	6.0845	5.07428	6.0549	4.74462	5.48312		71	13.0899	8.54851	12.4506	12.9576	11.133	9.77753	8.09705	7.93169	4.27567	5.06984	6.77442
								7.72	8.14													72	9.64794	5.94392	7.95173	7.4585	10.0137	8.22428	3.82394	6.40802	4.9402	6.09088	5.07428	6.0549	4.75475	5.48312		72	13.0899	8.54851	12.4926	13.3752	11.133	10.4133	8.09705	8.27976	4.27567	5.06984	6.77442
								8.36	9.44													73	10.3955	5.94392	8.05073	7.6027	10.4291	8.22428	3.82394	6.40802	4.9402	6.0927	5.07428	6.0549	4.82701	5.48795		73	13.9497	8.59288	12.4926	13.421	11.5696	10.4133	8.09705	8.27976	4.32215	5.06984	6.77442
								8														74	10.3955	6.00454	8.65069	7.82034	10.4291	8.47282	3.82394	6.40802	4.94118	6.0927	5.07428	6.0549	4.96256	5.66068		74	13.9497	8.59288	13.7416	13.5088	11.5696	10.5364	8.09705	8.27976	4.32215	5.06984	6.77442
								8.12														75	10.3955	6.57375	8.65069	8.21823	10.8115	8.47282	3.82394	6.53498	5.08186	6.0927	5.40008	6.0549	4.97986	5.76009		75	13.9497	9.23567	13.7416	13.8807	11.7442	10.5364	8.09705	8.61025	5.20323	5.06984	6.93823
							Day23	11.6	11.52	11.09	15.74											76	10.8907	6.64459	8.65069	8.33106	11.4254	8.81973	3.82394	6.53498	5.26123	6.0927	5.40008	6.0549	5.19547	5.76009		76	14.5015	9.38971	13.7416	14.4745	12.5698	10.6359	8.09705	8.61025	5.23991	5.06984	6.93823
								12.13	12.22	12.16	11.14											77	10.8907	6.64628	9.25298	8.46525	11.4254	9.04738	3.82394	6.69516	5.26493	6.0927	5.40008	6.05915	5.41424	5.95383		77	14.5015	9.42758	14.3513	14.7561	12.5698	10.7345	8.09705	8.61025	5.23991	5.06984	6.93823
								12.42	12.05	13.65	13.56											78	11.0647	6.96861	9.25298	8.46525	11.6875	9.42188	3.82866	6.87075	5.45161	6.0927	5.60356	6.05915	5.51515	5.95383		78	14.6764	9.70463	14.3513	14.7561	13.1028	10.8501	8.26828	9.00985	5.28919	5.06984	7.34201
								11.74	12.29	11.14	13.86											79	11.3593	6.98093	9.27075	8.47113	12.0002	9.59279	3.84807	7.15853	5.59887	6.15243	5.64157	6.0637	5.58328	6.11397		79	15.0607	9.93454	14.3513	14.7704	13.1152	10.87	8.26828	9.19255	5.80543	5.06984	7.34201
								11.56	12.45	12.04	13.62											80	11.6261	7.20409	9.55155	8.78002	12.4283	9.88158	4.28752	7.39586	5.77097	6.34571	5.91058	6.35519	5.79867	6.50271		80	15.5434	10.1202	14.4162	15.0454	13.6314	11.4563	9.01441	9.76972	6.08375	5.34038	8.02104
								12.14	11.55	12.19	13.09											81	12.0794	7.57297	10.042	9.06908	12.7627	10.2526	4.52035	7.85747	6.35001	6.66015	6.42009	6.82982	6.1467	7.07028		81	16.0661	10.8081	15.0983	15.5386	14.1105	11.9837	9.65373	10.2388	6.6874	5.60728	8.23445
								12.23	14.32	12.6	15.02											82	12.1244	7.96682	10.5533	9.63171	13.7027	10.481	4.81649	8.07943	6.41532	7.32246	6.94362	7.28833	6.43757	7.17422		82	16.3457	11.201	15.3463	16.4173	14.4522	12.2609	10.3742	10.5451	6.6874	6.59857	8.96944
								11.06	15.04	11.44	16.26											83	12.5741	8.10484	10.5841	10.1529	13.7027	10.8309	4.86015	8.48603	6.61487	8.03721	6.94362	7.53772	6.86284	7.33182		83	16.9116	11.7548	15.8185	16.6949	14.9467	12.7369	10.4561	10.785	6.95917	7.42419	9.08392
								12.04	14.63	10.71	14.35											84	12.5741	8.10484	10.9721	10.1953	13.7027	11.0381	5.16088	8.49369	7.10581	8.04272	7.19688	8.06323	6.87074	7.33182		84	16.9558	11.7756	16.1978	17.1533	14.9467	13.1369	10.8673	11.0748	7.77553	7.4336	9.35151
								10.75	13.78		13.89											85	12.6599	8.14036	10.9721	10.3586	13.9309	11.0381	5.17372	8.87306	7.20311	8.26672	7.23457	8.33657	6.9718	7.5313		85	16.9558	11.8793	16.1978	17.3434	15.2494	13.1369	11.1745	11.4926	7.80303	7.69985	9.35151
								11.97	12.66													86	12.9478	8.14036	10.9721	10.5538	13.9417	11.2127	5.23011	8.87306	7.56278	8.35846	7.46294	8.35275	7.28109	7.5313		86	17.4077	11.8793	16.1978	17.3434	15.2494	13.1369	11.1745	11.4926	8.27892	7.69985	9.58107
								11.13	14.21													87	12.9478	8.14036	10.9721	10.5967	13.9417	11.2946	5.28304	9.39659	7.56278	8.54021	7.59905	8.82514	7.43583	7.80754		87	17.4077	11.887	16.1978	17.5289	15.2494	13.3916	11.558	11.8011	8.27892	8.01644	9.77318
								10.34														88	12.9488	8.14036	10.9721	10.7858	13.9433	11.2946	5.28304	9.39659	7.66531	8.65236	7.59905	9.73228	7.52054	7.80754		88	17.4077	11.887	16.1978	17.5289	15.2494	13.3916	11.558	11.8011	8.54713	8.01644	9.77318
								12.43														89	13.5687	8.14036	10.9721	10.9857	13.9433	11.2974	5.28304	9.39659	7.66531	8.99225	7.67837	9.73228	7.52054	7.80754		89	17.888	11.887	16.1978	17.7933	15.2494	13.3916	11.6372	11.8011	8.54782	8.47621	9.77318
							Day30	19.05	19.71	17.36	22.34											90	13.5687	8.18888	10.9721	10.9886	14.2324	11.5458	5.28304	9.40996	7.66798	8.99225	7.68108	9.73228	7.52054	8.158		90	17.888	11.915	16.1978	17.7933	15.6982	13.5079	11.6372	11.9434	8.58671	8.47621	9.81109
								18.92	20.06	18.33	19											91	13.5687	8.22262	11.189	11.1312	14.2324	11.5458	5.28304	9.63772	7.66798	9.20336	7.88664	9.73228	7.52054	8.158		91	17.9118	11.9624	16.1978	18.0504	15.6982	13.5079	11.6372	11.9795	8.58671	8.47621	10.0372
								19.7	19.08	21.42	20.4											92	13.6675	8.22262	11.5518	11.1312	14.2324	11.7761	5.28304	9.63772	7.66798	9.20336	7.88664	9.76091	7.52054	8.40666		92	18.0536	11.9624	16.8523	18.0504	15.6982	14.0506	11.6372	11.9795	8.58671	8.47621	10.0372
								19.33	19.07	16.84	21.64											Average	0.148454	0.0890645	0.123573	0.120991	0.153512	0.131515	0.057365	0.104758	0.0833476	0.100037	0.0850466	0.106097	0.081745	0.0913768		Average	0.19616	0.130094	0.18231	0.195448	0.170633	0.153855	0.126281	0.129974	0.0932144	0.0914991	0.108716
								18.95	20.57	17.58	20.67											p value	0.00267 (**)															p value	0.000226 (***)
								19.97	18.36	18.05	19.78
								19.6	20.93	20.25
								18.39	22.22	17.6
								19.7	22.26	16.17
								18.2	20.84
								19.4	20.31
								19.02	21.72
								18.69
								19.99
							Day37	22.91	22.41	22.2	26.43
								21.37	21.55	23.43	20.86
								22.65	21.38	26.09	25.41
								21.43	21.3	21.36	27.24
								22.16	22.72	23.22	25.18
								24.03	21.6	23.55	25.37
								22.8	23.67	26.44	24.96
								21.89	24.95	22.01	25.5
								23.75	25.23	21.84	24.7
								21.99	24.49		22.76
								22.94	23.07
								22.77	23.96
								22.63
								23.86
							Day44	24.92	23.9	24.64	28.08
								23.25	23.17	25.87	23.66
								24.48	22.66	27.47	27.21
								23.21	23.94	24.42	30.1
								23.72	24.61	26.07	27.59
								26.26	23.26	25.14	28.37
								24.73	25.74	27.38
								23.88	27.1	23.9
								25.7	26.39	26.24
								22.36	25.9
								24.41	24.47
								23.55	24.57
								24.3
								24.05
							Day51	26.32	24.44	26.82	30.05
								24.51	24.48	28.35	27.01
								26.18	24.42	28.75	29.33
								25.21	24.98	26.76	32.33
								24.67	25.46	28.27	29.91
								27.9	24.41	27.22	31.53
								26.09	27.44	28.73	28.77
								25.43	29.42	25.97	30.03
								27.46	27.16	28.53	28.89
								22.87	27.62		25.74
								25.12	25.83
								23.83	25.16
								24.72
								25.49
							Day58	27.8	25.19	27.92	32.1
								24.58	24.86	29.44	27.43
								27.31	25.3	29.83	31.35
								25.14	25.72	27.44	33.54
								25.86	25.62	29.86	30.1
								29.63	25.05	27.93	34.35
								25.95	27.86	30.29	29.6
								25.72	30.88	27.5	31.53
								28.08	27.67	29.45	30.26
								23.49	28.56		26.3
								25.62	26.18
								25.21	25.13
								25.16
								25.88
							Day65	28.81	26.67	28.4	33.56
								24.95	25.2	30.03	28.14
								27.3	26.58	30.47	32.5
								24.84	26.48	28.19	35.13
								26.18	26.58	30.64	31.62
								30.36	26.42	28.59	36.58
								26.91	28.6	30.07	35.13
								26.06	31.88	27.93	31.83
								29.15	28.33	30.7	32.14
								24.64	29.53		29.1
								26.36	26.7
								26.75	26.17
								25.8
								26.72
							Day79	29.02	27.43	31.31	39.16
								25.56	25.15	32.06	31.06
								27.95	27.18	33.26	36.25
								26.57	27.23	30.62	38.05
								27.33	27.08	32.61	34.25
								30.42	27.27	28.72	39.18
								27.71	30.96	32.81
								27.04	34.1	29
								32.13	30.54	31.94
								25.51	30.59
								28	27.86
								29.24	26.12
								26.53
								28.69
							Day 65
							HFD Inpp4b-/-	HFD WT	LFD Inpp4b-/-	LFD WT	p values
								0.0048(**)	<0.0001		HFD Inpp4b-/-
											HFD WT
										0.0106	LFD Inpp4b-/-
											LFD WT
							Day 79
							HFD Inpp4b-/-	HFD WT	LFD Inpp4b-/-	LFD WT	p values
								0.001 (***)			HFD Inpp4b-/-
										0.006	HFD WT
											LFD Inpp4b-/-
											LFD WT
[truncated: 51 more columns]

## Sheet: Figure 2
Figure 2b									Figure 2c											Figure 2d											Figure 2e										Figure 2f
	LFD			HFD					Genotype	Leptin										Genotype	IL6										Genotype	Tnf									Genotype	Adgre1
WT	1.00954	1.02506	0.965395	1.23535	1.62918	1.57563			LFD WT	0.939523										LFD WT	1.00696										LFD WT	0.857572									LFD WT	0.615572
Inpp4b-/-	0.391751	0.328883	0.720451	1.94308	2.22344	2.64105				1.45397		HFD Inpp4b-/-	HFD WT	LFD Inpp4b-/-	LFD WT	p values					1.6358		HFD Inpp4b-/-	HFD WT	LFD Inpp4b-/-	LFD WT	p values					1.52449		HFD Inpp4b-/-	HFD WT	LFD Inpp4b-/-	LFD WT	p values				1.48452		HFD Inpp4b-/-	HFD WT	LFD Inpp4b-/-	LFD WT	p values
										1.42405			<0.0001 (****)	<0.0001 (****)		HFD Inpp4b-/-					0.624165			<0.0023 (**)	<0.0001 (***)		HFD Inpp4b-/-					0.696565			0.0079(**)	<0.0356 (*)		HFD Inpp4b-/-				0.864537			0.0029(**)	0.0005 (***)		HFD Inpp4b-/-
										0.435275					0.283 (ns)	HFD WT					0.61132						HFD WT					0.985092						HFD WT				0.882703						HFD WT
										1.24833					0.320 (ns)	LFD Inpp4b-/-					1.28343					0.202 (ns)	LFD Inpp4b-/-					1.85103					0.014 (*)	LFD Inpp4b-/-				1.18921						LFD Inpp4b-/-
HFD Inpp4b-/-	HFD WT	LFD Inpp4b-/-	LFD WT	p values						0.628507						LFD WT					0.524858						LFD WT					0.68223						LFD WT				0.466516						LFD WT
	0.0062(**)	<0.0001 (***)		HFD Inpp4b-/-						1.40444											0.417544											0.82836										0.737135
			0.0681 (ns)	HFD WT						1.98618											1.17283											0.985092										1.3566
			0.0495	LFD Inpp4b-/-						0.351111											0.870551											0.82836										1.89212
				LFD WT						0.615572											1.42405											0.783676										0.82932
										2.60268											2.05623											0.645429										1.31951
										0.972655											1.84038											2.58172										1.27456
									LFD IN	1.77769										LFD IN	2.23457										LFD IN	2.6543									LFD IN	2.2974
										1.81504											2.09943											2.45944										2.47942
										1.87905											2.94854											4.68591										2.46229
										0.835088											0.687771											1.29086										1.87905
										1.24833											1.8025											0.951536										1.14076
										2.51403											1.25701											1.10063										1.33793
										3.70635											2.02792											1.66824										1.71713
										3.65533											1.71713											1.66824										1.89212
										4.50023											2.01391											1.88993										0.90125
										2.02792											2.94854											3.43029										1.46409
										1.32869											1.70527											2.6543										1.01396
									HFD WT	2.04202										HFD WT	3.68075										HFD WT	1.0558									HFD WT	0.952638
										1.77769											1.53688											0.811313										1.07923
										1.60214											1.61328											0.721129										1.17283
										2.77022											1.05702											1.13157										1.82766
										3.91768											1.85318											1.17148										1.70527
										1.37554											2.75108											3.99537										2.8481
										2.65737											2.31338											1.58923										1.87905
										3.63008											5.6962											4.1077										3.24901
									HFD IN	14.2215										HFD IN	6.45313										HFD IN	3.26782									HFD IN	5.06303
										12.996											5.93809											3.94037										8.33973
										4.78991											2.2974											1.56735										2.15846
										5.35171											4.05584											2.76701										1.25701
										3.75809											3.4822											4.52629										3.36359
										7.94474											4.22807											2.17096										1.75321
										10.0561											4.46915											1.97018										4.05584
										9.12611											2.58471											3.62588										4.34694
										5.1337											8.05564											4.98755										2.47942
																																										4.08405

## Sheet: Figure 3
Figure 3a									Figure 3b fasting glucose							Figure 3d insulin level							Figure 3e
Genotype	Diet	0min	30min	60min	90min	120min			LFD WT	LFD Inpp4b-/-	HFD WT	HFD Inpp4b-/-				LFD WT	LFD Inpp4b-/-	HFD WT	HFD Inpp4b-/-				Control	T2D
WT	LFD	117	234	240	222	206			117	149	198	283				0.803972	1.84413	2.916	5.4585				174.4	20.6
WT	LFD	149	224	212	191	174			149	145	218	249				1.54268	3.16917	1.051	1.7515				92.7	32.7
WT	LFD	120	222	189	110	101			120	190	163	268				2.21514	0.900038	1.048	1.584				347.8	54.8
WT	LFD	117	201	224	188	177			117	161	209	263				1.40687	1.55924	2.7225	4.3235				22.7	14.3
WT	LFD	144	190	192	177	155			144	155	215	258				0.986165	0.774159	1.9705	2.955				58.4	195
WT	LFD	117	226	198	180	160			117	161	174	235				0.399835	0.784097	1.4345	4.647				221.7	29.1
WT	LFD	166	221	177	154	158			166	147	203					1.37043	0.764221	1.305	3.989				122.4	52.6
Inpp4b-/-	LFD	149	215	235	219	211					151					0.621779	0.562152	1.114	1.8335				21.5	115.5
Inpp4b-/-	LFD	145	252	267	233	306					207					0.96629	2.8611	0.894	2.4215				325.6	8.3
Inpp4b-/-	LFD	190	197	243	214	201										1.07229	0.803972						P VALUE
Inpp4b-/-	LFD	161	292	302	247	253										1.13854	0.982853						WT vs IN-/-	0.0503
Inpp4b-/-	LFD	155	301	365	339	257			HFD Inpp4b-/-	HFD WT	LFD Inpp4b-/-	LFD WT	p values			0.326958	1.53606
Inpp4b-/-	LFD	161	438	406	401	286				<0.0001 (****)	<0.0001 (****)		HFD Inpp4b-/-			0.413085	0.658218
Inpp4b-/-	LFD	147	306	236	223	193						<0.0001 (****)	HFD WT			0.63503	1.52281
WT	HFD	198	346	288	195	170						0.0485 (*)	LFD Inpp4b-/-			1.2265	1.95344
WT	HFD	218	272	277	214	185							LFD WT			1.2305	1.57581
WT	HFD	163	240	185	150	139										0.753	1.41018
WT	HFD	209	397	353	249	164										0.8975	0.943101
WT	HFD	215	278	349	229	209										1.8285	1.46318
WT	HFD	174	239	222	157	147			Figure 3c nonfasting glucose							1.3195	0.13814
WT	HFD	203	282	263	233	184			LFD WT	LFD Inpp4b-/-	HFD WT	HFD Inpp4b-/-				1.7805	0.386585
WT	HFD	151	209	197	143	124			175	134	118	223				1.0355
WT	HFD	207	275	223	196	199			132	172	171	212				1.2265
Inpp4b-/-	HFD	283	596	631	561	476			166	146	134	234
Inpp4b-/-	HFD	249	468	525	486	392			137	131	167	178				HFD Inpp4b-/-	HFD WT	LFD Inpp4b-/-	LFD WT	p values
Inpp4b-/-	HFD	268	503	532	458	348			124	111	159	178					0.0002 (***)	<0.0001 (****)	<0.0001	HFD Inpp4b-/-
Inpp4b-/-	HFD	263	466	486	445	370			176	127	136	185								HFD WT
Inpp4b-/-	HFD	258	561	615	545	438			135		167	318								LFD Inpp4b-/-
Inpp4b-/-	HFD	235	409	520	502	433					197	197								LFD WT
											178	246
												221
(#p)	P VALUE	0min	30min	60min	90min	120min
LFD	WT vs IN-/-	0.0485 (#)	0.043 (#)	0.0065 (##)	0.0098 (##)	0.0017 (##)
									HFD Inpp4b-/-	HFD WT	LFD Inpp4b-/-	LFD WT	p values
										0.0003 (***)	<0.0001 (****)	<0.0001 (****)	HFD Inpp4b-/-
(****p)	P VALUE	0min	30min	60min	90min	120min							HFD WT
HFD	WT vs IN-/-	<0.0001	<0.0001	<0.0001	<0.0001	0.0003 (***)							LFD Inpp4b-/-
													LFD WT

## Sheet: Figure 4
Figure 4a liver weight						Figure 4c steatosis analysis						Figure 4f-g liver features													Figure 4h-i
Genotype	Liver weight					Genotype	Liver weight						Total	Micro	Macro	Mallory b	Pyckn. N	Micro	Macro	Mallory b	Pyckn. N	total			Treatment	INPP4B Expression (RPKM)	Steatosis score
LFD_WT	1.2869					LFD_WT	15.8587					LFD_WT	261	19	2	2	0	7.27969	0.766284	0.766284	0	8.81226			Normal-weight	0.1	0
	1.5041						17.094						328	24	0	0	0	7.31707	0	0	0	7.31707			Normal-weight	0.07	0
	1.5088						12.1407						465	46	3	4	0	9.89247	0.645161	0.860215	0	11.3978			Normal-weight	0.06	0
	1.6187						12.0687					LFD_INPP4B-/-	253	80	2	1	0	31.6206	0.790514	0.395257	0	32.8063			Normal-weight	0.11	0
	1.6315						8.486						296	151	11	10	4	51.0135	3.71622	3.37838	1.35135	59.4595			Normal-weight	0.09	0
	1.4241						11.752						258	129	64	47	33	50	24.8062	18.2171	12.7907	105.814			Normal-weight	0.16	0
	1.3917						8.24467					HFD_WT	386	75	9	3	0	19.4301	2.33161	0.777202	0	22.5389			Normal-weight	0.03	0
	1.6102						29.2						367	86	22	16	19	23.4332	5.99455	4.35967	5.17711	38.9646			Normal-weight	0.06	0
	1.5243						12.2667						407	91	47	7	20	22.3587	22.3587	22.3587	22.3587	89.4349			Normal-weight	0.09	0
	1.1163						7.53333					HFD_INPP4B-/-	347	173	159	105	91	49.8559	45.8213	30.2594	26.2248	152.161			Normal-weight	0.08	0
	1.3864						11.8						465	244	175	106	93	52.4731	37.6344	22.7957	20	132.903			Normal-weight	0.05	0
	1.2707					LFD_INPP4B-/-	18						349	25	324	247	150	7.16332	92.8367	70.7736	42.9799	213.754			Normal-weight	0.15	0
	1.3407						28.9333											normalized data							Normal-weight	0.09	0
	1.4184						23.3333																		Normal-weight	0.08	1
	1.2148						30.5333						Steatotic features												Obese	0.09	0
	1.271						24.2667						HFD Inpp4b-/-	HFD WT	LFD Inpp4b-/-	LFD WT	p values								Obese	0.12	0
	1.1251					HFD_WT	16.1							0.0052 (**)	0.0118 (*)		HFD Inpp4b-/-								Obese	0.04	0
	1.0803						14.4										HFD WT								Obese	0.07	0
	1.2258						12.5										LFD Inpp4b-/-								Obese	0.11	0
LFD_INPP4B-/-	1.8671						16.5										LFD WT								Obese	0.09	0
	1.7836						23.8																		Obese	0.07	1
	1.7322						15.5																		Obese	0.09	1
	1.8514						17.4																		Obese	0.05	1
	1.7318					HFD_INPP4B-/-	35.9113																		Obese	0.05	1
	1.5441						24.8907																		Obese	0.12	1
	1.2615						36.668																		Obese	0.13	2
HFD_WT	1.1869						27.4693																		NAFL	0.03	1
	1.4096						17																		NAFL	0.04	1
	1.3019						35.8																		NAFL	0.07	2
	1.6794						42.5																		NAFL	0.09	2
	1.6015						51.6																		NAFL	0	2
	1.4526						22.3																		NAFL	0.02	3
HFD_INPP4B-/-	1.5835						25.1																		NAFL	0.03	3
	2.1607																								NAFL	0.02	3
	1.6861					HFD Inpp4b-/-	HFD WT	LFD Inpp4b-/-	LFD WT	p values															NAFL	0.13	3
	1.6503						0.0004 (***)		0.0111 (*)	HFD Inpp4b-/-															NAFL	0.08	3
	1.7127									HFD WT															NAFL	0.04	3
	1.5									LFD Inpp4b-/-															NAFL	0	3
										LFD WT															NAFL	0.11	3
HFD Inpp4b-/-	HFD WT	LFD Inpp4b-/-	LFD WT	p values																					NAFL	0.05	3
	0.0374 (*)			HFD Inpp4b-/-																					NASH	0.04	2
				HFD WT																					NASH	0.07	2
			0.0422 (*)	LFD Inpp4b-/-																					NASH	0.05	3
				LFD WT																					NASH	0.02	3
																									NASH	0.05	3
																									NASH	0.04	3
																									NASH	0.04	3
																									NASH	0.07	3
																									NASH	0.05	3
																									NASH	0.07	3
																									NASH	0.06	3
																									NASH	0.09	3
																									NASH	0.07	3
																									NASH	0.07	3
																									NASH	0.09	3
																									NASH	0.09	3
																									P VALUE
																									normal vs NAFLD	0.0170581
																									obese vs NAFLD	0.0199811

## Sheet: Figure 5
Figure 5b																	Figure 5c Pparg expression									Figure 5d CD68 expression										Figure 5e Mogat1 expression									Figure 5f Vldlr expression
GO enrichment analysis								KEGG pathway analysis									Genotype	Pparg								Genotype	CD36									Genotype	Mogat1								Genotype	Vldlr
INPP4B	SIZE	ES	NES	NOM p-val	FDR q-val	FWER p-val		INPP4B	ES	NES	NOM p-val	FDR q-val					LFD WT	0.723969								LFD WT	0.687771									LFD WT	0.475989								LFD WT	0.417544
GO_OXIDATIVE_PHOSPHORYLATION	72	0.628711	2.26041	0	0	0		KEGG_PARKINSONS_DISEASE	0.548872	1.99723	0.00105597	0.00105597						1.36983									1.05702										2.74918									1.49485
GO_RESPIRATORY_CHAIN	66	0.621564	2.18837	0	0	0		KEGG_HISTIDINE_METABOLISM	0.641942	1.96244	0.00105597	0.000493711						0.552482									0.790041										0.314036									0.429283
GO_ELECTRON_TRANSPORT_CHAIN	83	0.601594	2.16827	0	0	0		KEGG_FATTY_ACID_METABOLISM	0.586116	1.92466	0.00105597	0.00131867						0.922742									1.94531										0.286976									5.02805
GO_INNER_MITOCHONDRIAL_MEMBRANE_PROTEIN_COMPLEX	89	0.592604	2.15778	0	0.000243902	0.001		KEGG_OXIDATIVE_PHOSPHORYLATION	0.52915	1.91658	0.00105597	0.001239						1.2781									0.864537		HFD Inpp4b-/-	HFD WT	LFD Inpp4b-/-	LFD WT	p values				2.24856		HFD Inpp4b-/-	HFD WT	LFD Inpp4b-/-	LFD WT	p values			1.17283		HFD Inpp4b-/-	HFD WT
GO_NADH_DEHYDROGENASE_COMPLEX	38	0.638164	2.11168	0	0.000778296	0.004		KEGG_ALZHEIMERS_DISEASE	0.502248	1.87891	0.00105597	0.0019914						0.968618		HFD Inpp4b-/-	HFD WT	LFD Inpp4b-/-	LFD WT	p values			0.920188			0.004 (**)	<0.0001 (****)		HFD Inpp4b-/-				1.21335			0.0028 (**)	<0.0001 (****)		HFD Inpp4b-/-			1.17283			0.0033 (**)
GO_MITOCHONDRIAL_RESPIRATORY_CHAIN_COMPLEX_ASSEMBLY	59	0.600962	2.10201	0	0.000973742	0.006		KEGG_TRYPTOPHAN_METABOLISM	0.57755	1.84414	0.00105597	0.00380331						2.5562			<0.0001 (****)			HFD Inpp4b-/-			0.846745						HFD WT				0.900626						HFD WT			0.946058
GO_OXIDOREDUCTASE_ACTIVITY_ACTING_ON_NAD_P_H_QUINONE_OR_SIMILAR_COMPOUND_AS_ACCEPTOR	44	0.614446	2.07113	0	0.00167139	0.012		KEGG_PROPANOATE_METABOLISM	0.577769	1.84237	0.00105597	0.00340194						1.08975						HFD WT			0.926588						LFD Inpp4b-/-				0.469436						LFD Inpp4b-/-			0.823591
GO_MITOCHONDRIAL_RESPIRATORY_CHAIN_COMPLEX_I_BIOGENESIS	47	0.602618	2.04755	0	0.00207315	0.017		KEGG_VALINE_LEUCINE_AND_ISOLEUCINE_DEGRADATION	0.549635	1.83479	0.00105597	0.00310012						0.621575					<0.0001 (****)	LFD Inpp4b-/-			0.90125						LFD WT				0.520872						LFD WT			0.438303
GO_MITOCHONDRIAL_PROTEIN_COMPLEX	116	0.555271	2.04554	0	0.00205986	0.019		KEGG_PEROXISOME	0.498948	1.78801	0.00105597	0.00574565						0.831622						LFD WT			0.737135										1.07848									0.493116
GO_FATTY_ACID_BETA_OXIDATION	48	0.580473	1.97789	0	0.00770965	0.076		KEGG_GALACTOSE_METABOLISM	0.572769	1.76424	0.00105597	0.00775745						1.11265									1.10191									LFD IN	2.60088								LFD IN	1.22264
GO_OXIDOREDUCTASE_ACTIVITY_ACTING_ON_THE_CH_OH_GROUP_OF_DONORS_NAD_OR_NADP_AS_ACCEPTOR	84	0.541428	1.9594	0	0.00984816	0.106		KEGG_BUTANOATE_METABOLISM	0.556746	1.7624	0.00105597	0.0072329					LFD IN	1.95071								LFD IN	0.946058										7.82993									3.03143
GO_MITOCHONDRIAL_MEMBRANE_PART	140	0.51913	1.94492	0	0.0110619	0.125		KEGG_PYRUVATE_METABOLISM	0.546504	1.7541	0.00105597	0.0068765						2.27206									1.56917										11.2278									6.1475
GO_OXIDOREDUCTASE_ACTIVITY_ACTING_ON_CH_OH_GROUP_OF_DONORS	100	0.530921	1.94453	0	0.0103612	0.127		KEGG_BETA_ALANINE_METABOLISM	0.58102	1.72799	0.00105597	0.00963335						3.25803									1.3566										13.5385									2.02792
GO_MONOCARBOXYLIC_ACID_CATABOLIC_PROCESS	87	0.542688	1.93475	0	0.010738	0.142		KEGG_HUNTINGTONS_DISEASE	0.45595	1.70808	0.00105597	0.0121379						3.82113									1.14076										3.33804									3.05252
GO_LIPID_OXIDATION	67	0.547703	1.93001	0	0.0109334	0.156		KEGG_RETINOL_METABOLISM	0.538375	1.70242	0.00102354	0.0123208						2.20993									1.1487										2.02651									0.757858
GO_HYDRO_LYASE_ACTIVITY	37	0.581359	1.91865	0	0.0124467	0.19		KEGG_ETHER_LIPID_METABOLISM	0.587198	1.69066	0.00745474	0.0133643						2.25636									2.08493										3.55291									2.08493
GO_NUCLEOSIDE_TRIPHOSPHATE_METABOLIC_PROCESS	186	0.501763	1.89842	0	0.0159076	0.252		KEGG_BIOSYNTHESIS_OF_UNSATURATED_FATTY_ACIDS	0.571882	1.63774	0.00533049	0.0236418						3.59004									1.8025										2.98763									0.806642
GO_OXIDOREDUCTASE_COMPLEX	84	0.513697	1.83718	0	0.0425251	0.535		KEGG_ARGININE_AND_PROLINE_METABOLISM	0.487485	1.62533	0.00407332	0.0253677						2.9363									1.84038										1.1088									0.190782
GO_CARBON_OXYGEN_LYASE_ACTIVITY	57	0.533861	1.83463	0	0.0419819	0.55		KEGG_PENTOSE_PHOSPHATE_PATHWAY	0.537211	1.60293	0.00739958	0.0311567						2.998									1.28343										3.38463									0.314253
GO_ELECTRON_CARRIER_ACTIVITY	96	0.501763	1.82762	0	0.0450576	0.599		KEGG_NITROGEN_METABOLISM	0.547619	1.59424	0.0191693	0.0328341						4.18144									1.50525										1.73989									0.63728
GO_MITOCHONDRIAL_ATP_SYNTHESIS_COUPLED_PROTON_TRANSPORT	16	0.653635	1.82423	0	0.045514	0.616		KEGG_LYSINE_DEGRADATION	0.480587	1.58332	0.00306122	0.0355898						3.34963									2.26577										7.45909									1.87905
GO_OXIDOREDUCTASE_ACTIVITY_ACTING_ON_NAD_P_H	74	0.51323	1.8242	0	0.0434452	0.616		KEGG_GLYCOLYSIS_GLUCONEOGENESIS	0.458693	1.56899	0.00712831	0.0403975						4.48156									1.67018										11.6237									0.80107
GO_CYTOCHROME_COMPLEX	16	0.64631	1.82102	0	0.0433824	0.636		KEGG_CARDIAC_MUSCLE_CONTRACTION	0.464598	1.55858	0.00305499	0.0435225						4.38933									2.60268									HFD WT	7.6688								HFD WT	0.90125
GO_FATTY_ACID_CATABOLIC_PROCESS	66	0.520215	1.8198	0	0.0421445	0.64		KEGG_DRUG_METABOLISM_CYTOCHROME_P450	0.462963	1.53259	0.0122951	0.0552262					HFD WT	0.837406								HFD WT	2.36199										27.0771									1.72907
GO_ORGANIC_ACID_CATABOLIC_PROCESS	179	0.47629	1.80466	0	0.0498335	0.717		KEGG_PPAR_SIGNALING_PATHWAY	0.44404	1.5312	0.00405269	0.0538499						0.575944									1.76541										20.3788									4.99332
GO_CELLULAR_RESPIRATION	123	0.488883	1.80228	0	0.0499433	0.728		KEGG_PROXIMAL_TUBULE_BICARBONATE_RECLAMATION	0.525725	1.52114	0.034188	0.0586627						0.608783									1.60214										29.0205									4.34694
GO_CHEMOATTRACTANT_ACTIVITY	17	0.629414	1.77109	0.00107643	0.0752899	0.883		KEGG_GLYCOSYLPHOSPHATIDYLINOSITOL_GPI_ANCHOR_BIOSYNTHESIS	0.475001	1.50568	0.0232558	0.0673936						0.410086									2										12.8973									0.217638
GO_ORGANELLAR_SMALL_RIBOSOMAL_SUBUNIT	25	0.56374	1.76815	0.00105263	0.0757387	0.896		KEGG_GLYCEROLIPID_METABOLISM	0.459407	1.49002	0.0195675	0.0768082						0.968618									3.22657										42.4885									0.264255
GO_ISOPRENOID_BINDING	21	0.594712	1.75255	0.00213904	0.0903984	0.941		KEGG_GLYCEROPHOSPHOLIPID_METABOLISM	0.427253	1.4785	0.0121704	0.0833548						0.604578									1.70527										13.2599									0.965936
GO_SMALL_MOLECULE_CATABOLIC_PROCESS	274	0.450167	1.7509	0	0.0890461	0.944												0.494485									1.97247										49.832									2.12874
GO_ORGANELLE_INNER_MEMBRANE	435	0.443259	1.74052	0	0.0984261	0.956		WT	ES	NES	NOM p-val	FDR q-val						1.9917									3.07375									HFD IN	47.1439								HFD IN	1.79005
GO_PHOSPHATIDYLCHOLINE_BINDING	17	0.604618	1.73148	0.00433369	0.108348	0.975		KEGG_OLFACTORY_TRANSDUCTION	-0.572728	-2.56212	0.00105597	0.00105597					HFD IN	1.12818								HFD IN	3.83706										59.2605									3.50642
GO_FATTY_ACYL_COA_BINDING	29	0.547002	1.72634	0.00105374	0.111839	0.982		KEGG_RIBOSOME	-0.254275	-1.58176	0.00105597	0.0715485						2.1795									2.05623										23.572									1.98618
GO_THIOLESTER_HYDROLASE_ACTIVITY	29	0.540143	1.72294	0.0031348	0.113517	0.986												1.71									2.37841										37.5047									3.22657
GO_NUCLEOSIDE_MONOPHOSPHATE_METABOLIC_PROCESS	199	0.448942	1.71702	0	0.119951	0.991												1.57352									8.75435										179.644									3.24901
GO_PROTON_TRANSPORTING_ATP_SYNTHASE_COMPLEX	19	0.591354	1.71576	0.00426894	0.118544	0.994												2.73967									2.80889										38.5591									2.78949
GO_CELLULAR_KETONE_METABOLIC_PROCESS	45	0.50755	1.71287	0	0.118558	0.996												2.11991									2.80889										77.1182									10.2674
GO_REGULATION_OF_CATECHOLAMINE_SECRETION	20	0.581708	1.70694	0.00108108	0.124995	0.997												3.14705									3.83706										52.6733									10.4831
GO_NONMOTILE_PRIMARY_CILIUM_ASSEMBLY	20	0.578544	1.69911	0	0.134109	0.998												5.18376									6.77396										146.932									14.1232
GO_PEROXISOME_ORGANIZATION	32	0.525568	1.68665	0	0.153139	1												5.79175									2.94854										29.8364									12.3805
GO_RESPONSE_TO_HYDROPEROXIDE	15	0.610373	1.68446	0.00552486	0.154024	1												6.16457									1.17365
GO_POSITIVE_CHEMOTAXIS	26	0.546853	1.68127	0	0.15582	1
GO_MICROBODY_PART	88	0.464061	1.67696	0	0.160711	1
GO_FATTY_ACID_BETA_OXIDATION_USING_ACYL_COA_DEHYDROGENASE	17	0.591752	1.67635	0.00533049	0.158145	1
GO_OXIDOREDUCTASE_ACTIVITY_ACTING_ON_THE_CH_CH_GROUP_OF_DONORS	50	0.495869	1.67526	0.00102145	0.1568	1
GO_MICROBODY_LUMEN	43	0.50239	1.67364	0	0.15649	1
GO_NUCLEOSIDE_TRIPHOSPHATE_BIOSYNTHETIC_PROCESS	49	0.490936	1.67236	0	0.155986	1
GO_ORGANELLAR_RIBOSOME	65	0.465255	1.66293	0	0.172181	1
GO_HYDROGEN_TRANSPORT	102	0.450699	1.66054	0	0.173489	1
GO_GLUTAMATE_METABOLIC_PROCESS	25	0.54386	1.65958	0.00520833	0.172419	1
GO_MICROBODY	119	0.449664	1.65551	0	0.177918	1
GO_VITAMIN_BINDING	55	0.478405	1.65194	0.00100806	0.183319	1
GO_REGULATION_OF_STEROL_TRANSPORT	33	0.513304	1.64489	0.00204918	0.195963	1
GO_PHOTORECEPTOR_CELL_MAINTENANCE	16	0.575233	1.64431	0.0108342	0.193962	1
GO_COENZYME_BINDING	157	0.435219	1.64393	0	0.191412	1
GO_NAD_BINDING	49	0.484627	1.64025	0	0.196152	1
GO_BASE_EXCISION_REPAIR	39	0.496855	1.63876	0.00102354	0.195879	1
GO_GLYCOSYL_COMPOUND_METABOLIC_PROCESS	296	0.420511	1.6353	0	0.201034	1
GO_OXIDOREDUCTASE_ACTIVITY_ACTING_ON_A_HEME_GROUP_OF_DONORS	20	0.548229	1.63454	0.0106838	0.199794	1
GO_ACYL_COA_DEHYDROGENASE_ACTIVITY	16	0.587603	1.63301	0.00537634	0.20006	1
GO_HYDROGEN_ION_TRANSMEMBRANE_TRANSPORT	77	0.456946	1.63246	0	0.198237	1
GO_ALDO_KETO_REDUCTASE_NADP_ACTIVITY	17	0.576823	1.6307	0.00642398	0.199386	1
GO_CELLULAR_ALDEHYDE_METABOLIC_PROCESS	67	0.465276	1.63013	0	0.197384	1
GO_MICROBODY_MEMBRANE	54	0.469508	1.62931	0.0010142	0.196481	1
GO_ENERGY_DERIVATION_BY_OXIDATION_OF_ORGANIC_COMPOUNDS	183	0.426139	1.62813	0	0.196162	1
GO_CELLULAR_LIPID_CATABOLIC_PROCESS	128	0.437009	1.62697	0	0.195497	1
GO_POSITIVE_REGULATION_OF_CARBOHYDRATE_METABOLIC_PROCESS	56	0.469385	1.62306	0.00201816	0.202096	1
GO_POSITIVE_REGULATION_OF_INSULIN_SECRETION	42	0.486889	1.62181	0.00102041	0.20234	1
GO_FATTY_ACID_METABOLIC_PROCESS	225	0.423838	1.61996	0	0.203652	1
GO_LIPID_CATABOLIC_PROCESS	184	0.426732	1.61909	0	0.20289	1
GO_O_ACYLTRANSFERASE_ACTIVITY	40	0.483708	1.61032	0.00102145	0.221415	1
GO_NUCLEOSIDE_SALVAGE	15	0.577298	1.60862	0.0165563	0.222326	1
GO_ENERGY_COUPLED_PROTON_TRANSPORT_DOWN_ELECTROCHEMICAL_GRADIENT	21	0.536231	1.60281	0.010627	0.234367	1
GO_MONOSACCHARIDE_CATABOLIC_PROCESS	46	0.47364	1.59799	0.00404858	0.244261	1
GO_SYNAPTIC_VESICLE_ENDOCYTOSIS	16	0.558129	1.59121	0.016269	0.249896	1
GO_GENERATION_OF_PRECURSOR_METABOLITES_AND_ENERGY	240	0.411205	1.59023	0	0.249662	1
GO_ALPHA_AMINO_ACID_CATABOLIC_PROCESS	80	0.441003	1.58997	0	0.24731	1
GO_PRIMARY_ALCOHOL_METABOLIC_PROCESS	36	0.489868	1.58939	0.00516529	0.245726	1
GO_RIBONUCLEOSIDE_TRIPHOSPHATE_BIOSYNTHETIC_PROCESS	39	0.480197	1.58844	0.00511247	0.245373	1
GO_POSITIVE_REGULATION_OF_ANION_TRANSPORT	38	0.481235	1.58842	0.00618557	0.242452	1
GO_NEGATIVE_REGULATION_OF_ANTIGEN_RECEPTOR_MEDIATED_SIGNALING_PATHWAY	15	0.574244	1.58714	0.0140845	0.242995	1
WT	SIZE	ES	NES	NOM p-val	FDR q-val	FWER p-val
GO_SENSORY_PERCEPTION_OF_CHEMICAL_STIMULUS	38	-0.490685	-2.56546	0	0.00108007	0.003
GO_MYOFILAMENT	18	-0.472297	-1.86917	0.025641	0.192974	0.482
[truncated: 25 more columns]

## Sheet: Figure 6
Figure 6a				Figure 6c									Figure 6e									Figure 6f									Figure 6h									Figure 6i
Genotype	Srebf1				LFD			HFD						LFD			HFD						LFD			HFD					Unprocessed				Processed					Mogat1
LFD WT	0.952638			WT	1	1	1	2.50834	1.81535	1.82753			WT	0.710185	1.28098	1.00883	2.04844	2.18365	2.13009			WT	0.79185	0.937652	1.2705	1.77782	1.81752	1.59546			Control	BIM-I	AZD5363		Control	BIM-I	AZD5363			Control	BIM-I	AZD5363
	0.846745			Inpp4b-/-	1.56658	1.66105	1.40716	4.20003	3.14801	3.14257			Inpp4b-/-	1.3973	1.96887	2.43609	4.51977	3.66311	3.91905			Inpp4b-/-	1.8886	2.00578	2.02854	2.84342	2.51982	2.12337			1.15817	1.06591	0.515879		1.09936	1.03275	0.577694			52.8915	13.3148	25.0192		p value (*)
	0.895025																														0.793338	0.93368	0.585027		0.7399	0.754354	0.561617			26.2631	41.7865	23.1825		Control vs BIM-I	0.0388
	0.993092																														0.721938	0.277585	0.097412		0.850645	0.747149	0.904464			55.5211	50.7369	16.0552		Control vs AZD5363	NS
	0.795536																														1.15817	0.439266	0.199653		1.09936	0.6358	0.852017			63.777	45.0972	16.1668
	1.15669			HFD Inpp4b-/-	HFD WT	LFD Inpp4b-/-	LFD WT	p values					HFD Inpp4b-/-	HFD WT	LFD Inpp4b-/-	LFD WT	p values					HFD Inpp4b-/-	HFD WT	LFD Inpp4b-/-	LFD WT	p values					1.15817	0.682104	0.184239		1.09936	0.553885	0.875462			210.105	6.00001
	1.05702				0.0027(**)	0.0004 (***)		HFD Inpp4b-/-						0.0005 (***)	0.0002 (***)		HFD Inpp4b-/-						0.069(**)	0.0468 (*)		HFD Inpp4b-/-					1.15817	0.421627	0.471893		1.09936	1.01141	1.00977			249.858	11.5112
	0.972655						0.0164 (*)	HFD WT								0.0120 (*)	HFD WT								0.009 (**)	HFD WT					0.693858	0.84411	0.327672		0.912631	0.914026	0.875597			76.9028	34.415
	1.53687						0.0182 (*)	LFD Inpp4b-/-								0.0298 (*)	LFD Inpp4b-/-								0.0016 (**)	LFD Inpp4b-/-					1.15817	0.524467	0.551805		1.09936	0.787				64.6673	46.0448
	0.965936							LFD WT									LFD WT									LFD WT
LFD Inpp4b-/-	1.45397
	1.7411																														p value				p value (*)
	1.82766																														Control vs BIM-I	0.0121 (*)			Control vs BIM-I	0.0271				Cyp2b13
	2.21914																														Control vs AZD5363	<0.0001 (****)			Control vs AZD5363	0.0348				Control	BIM-I	AZD5363
	1.64718																																							106.545	2.59426	1.84718		p value (**)
	1.07923																																							60.7715	2.6672	1.61925		Control vs BIM-I	0.0041
	1.16473																																							18.1932	35.8854	3.69436		Control vs AZD5363	0.0033
	1.38511																																							40.6539	54.0163	3.79822
	1.15669																																							95.3607	2.25844
	1.1487																																							100.798	1.87296
	1.08674																																							194.729	38.1953
	1.23114																																							182.952	42.6751
	1.25701
HFD WT	1.39474
	1.23114																																							Cyp2b9
	1.32869																																							Control	BIM-I	AZD5363
	1.85318																																							112.218	3.09548	2.36225		p value (**)
	1.13288																																							60.9757	5.02862	2.9285		Control vs BIM-I	0.0036
	0.876606																																							18.1282	2.18884	4.3174		Control vs AZD5363	0.0044
	0.959264																																							37.7961	1.97269	5.46478
	1.26576																																							91.1496	31.345
HFD Inpp4b-/-	1.26576																																							114.576	32.9034
	1.24833																																							192.693
	1.27456																																							172.465
	1.21419
	1.05702
	1.22264
	1.33793
	1.43396
	1.68179
	1.56917

## Sheet: Figure 7
Figure 7c											Figure 7d										Figure 7e										Figure 7f										Figure 7g						Figure 7h
LFD AP	SAMPLE	Pbsn									LFD AP	SAMPLE	Apof								LFD AP	SAMPLE	Nkx3.1								LFD AP	SAMPLE	MSMB								LFD AP	SAMPLE	Igfbp3				LFD_AP	SAMPLE	Il6
WT	2284	0.72417									WT	2284	1.25701								WT	2284	0.803517								WT	2284	16.3816								WT	2284	1.26576				WT	2284	0.00109019
	2285	1.44834										2285	0.547147									2285	1.04565									2285	0.0538093									2285	0.812252					2285	0.000809209
	2286	1.68693		DLP								2286	0.939523		DLP							2286	1.20114									2286	1.75808									2286	0.913831					2286	1.0344
	2287	1.14425		HFD Inpp4b-/-	HFD WT	LFD Inpp4b-/-	LFD WT	p values				2287	1.20581		HFD Inpp4b-/-	HFD WT	LFD Inpp4b-/-	LFD WT	p values			2287	1.28735									2287	0.87904									2287	1.05702					2287	0.00123506
	2288	0.942393			0.0096 (**)			HFD Inpp4b-/-				2288	0.779165			0.0165 (*)	<0.0002 (***)		HFD Inpp4b-/-			2288	0.968887									2288	0.216734									2288	1.51572					2288	0.623646
	2294	0.424666						HFD WT				2294	0.795536						HFD WT			2294	0.613187									2294	1.2781									2294	0.697372					2294	0.00241929
	2295	0.749708					0.0094 (**)	LFD Inpp4b-/-				2295	1.1487					0.001(***)	LFD Inpp4b-/-			2295	0.8204									2295	1.87125									2295	1.16473					2295	0.000873321
	2296	1.82058						LFD WT				2296	1.85318						LFD WT			2296	1.88479		DLP							2296	2.64634		DLP							2296	1.13288					2296	0.00132371
	2297	0.904003										2297	0.972655									2297	0.837639		HFD Inpp4b-/-	HFD WT	LFD Inpp4b-/-	LFD WT	p values			2297	0.533663		HFD Inpp4b-/-	HFD WT	LFD Inpp4b-/-	LFD WT	p values			2297	0.721965					2297	3.31452
IN-/-	1324	0.5923									IN-/-	1324	0.61132								IN-/-	1324	0.8204			0.0399			HFD Inpp4b-/-		IN-/-	1324	0.00783419			0.0418 (*)			HFD Inpp4b-/-		IN-/-	1324	1.08673				IN-/-	1324	5.61311
	1336	0.675674										1336	0.757858									1336	0.617452					<0.0001 (****)	HFD WT			1336	0.108367					<0.0001 (****)	HFD WT			1336	1.30134					1336	2.56472
	1338	1.93777										1338	0.939523									1338	1.44834					0.0003(***)	LFD Inpp4b-/-			1338	1.32317					0.006 (**)	LFD Inpp4b-/-			1338	1.42405					1338	0.440985
	1340	0.505016										1340	0.360982									1340	0.491206						LFD WT			1340	0.592136						LFD WT			1340	0.493116					1340	3.88739
	1341	0.729207										1341	0.426317									1341	0.545027									1341	0.0580725									1341	0.50698					1341	1.62315
	1353	0.172468										1353	0.426317									1353	0.200879									1353	1.00975									1353	0.463294					1353	0.00139918
	1356	0.0355108										1356	0.48971									1356	0.11222									1356	0.0311203									1356	0.615572					1356	0.000461558
	1393	0.250764										1393	0.876606									1393	0.505016									1393	11.1116									1393	1.45397					1393	0.000634893
	1399	0.0399517										1399	0.447513									1399	0.0475108									1399	0.734075									1399	0.550953					1399	1.66879
LFD DLP	SAMPLE	Pbsn									LFD DLP	SAMPLE	Apof								LFD DLP	SAMPLE	Nkx3.1								LFD DLP	SAMPLE	MSMB								LFD DLP	SAMPLE	Igfbp3				LFD_DLP	SAMPLE	Il6
WT	2284	1.01003									WT	2284	7.72749								WT	2284	0.617452								WT	2284	2884.29								WT	2284	1.38511				WT	2284	0.596916
	2285	0.891558										2285	36.2523									2285	2.89668									2285	2425.39									2285	1.48452					2285	0.815411
	2288	1.83325										2286	20.5348									2286	1.00305									2288	4718.13									2286	2.78949					2286	2.42099
	2294	0.134381										2287	31.779									2287	1.72238									2295	7301.62									2287	1.37554					2287	0.969693
	2295	2.57469										2288	18.1261									2288	2.95754									2296	3406.32									2288	1.49485					2288	0.178699
	2296	2.87667										2294	19.4271									2294	1.71048									2297	5163.02									2294	3.70635					2294	1.3064
IN-/-	1336	0.760173										2295	23.7524									2295	4.42108								IN-/-	1336	1139.35									2295	2.26577					2295	0.613698
	1338	0.188731										2296	36.7583									2296	2.66549									1338	443.872									2296	1.02101					2296	0.198278
	1340	0.689872									IN-/-	1324	14.2215								IN-/-	1324	5.91509									1340	1452.18								IN-/-	1324	1.69349				IN-/-	1324	1.07594
	1341	0.337837										1336	7.78124									1336	1.19284									1341	1041.18									1336	1.69349					1336	0.690446
	1353	0.1643										1338	16.7955									1338	2.16505									1353	350.677									1338	1.81504					1338	2.83943
	1393	0.313036										1340	23.1029									1340	3.12618									1393	794.553									1340	0.812252					1340	2.25887
	1399	0.671007										1341	8.63383									1341	0.814733									1399	2067.97									1341	0.273573					1341	0.282359
												1353	15.5625									1353	1.60703																			1353	0.574349					1353	0.326601
LFD VP	SAMPLE	Pbsn										1393	14.723									1356	2.75949								LFD VP	SAMPLE	MSMB									1356	0.920188					1356	0.617966
WT	2284	0.23075										1399	14.5203									1393	0.202276								WT	2284	126.588									1393	0.257028					1393	0.183722
	2285	0.0380595																				1399	2.62879									2285	3.10372									1399	0.823591					1399	0.815411
	2286	0.119443									LFD VP	SAMPLE	Apof																			2286	0.148034
	2287	0.630426									WT	2284	1.10957								LFD VP	SAMPLE	Nkx3.1									2287	10.659								LFD VP	SAMPLE	Igfbp3				LFD_VP	SAMPLE	Il6
	2288	0.666372										2285	0.0727958								WT	2284	0.0917849									2288	74.7499								WT	2284	11.7942				WT	2284	2.27963
	2294	0.760173										2286	0.139661									2285	0.00964769									2294	2.68328									2285	2.88786					2285	0.000568245
	2295	0.190043										2287	0.351111									2286	0.0385908									2295	21.9173									2286	2.04202					2286	0.292965
	2296	1.16829										2288	0.752623									2287	0.306594									2296	3.87447									2287	1.90528					2287	1.55703
	2297	0.00778223										2294	0.48971									2288	0.229156									2297	0.323985									2288	6.86852					2288	7.66773
IN-/-	1324	0.304476										2295	0.243164									2294	0.404553								IN-/-	1336	0.136219									2294	1.65864					2294	0.000541332
	1336	0.0165664										2296	0.737135									2295	0.0745525									1338	0.074017									2295	1.02101					2295	3.50351
	1338	0.000926706										2297	0.0532897									2296	0.568172									1340	1.71									2296	2.77022					2296	1.43276
	1340	0.0584927									IN-/-	1324	0.773782									2297	0.00469194									1341	1.00278									2297	12.295					2297	10.3302
	1341	0.227573										1336	0.0457527								IN-/-	1324	0.174875									1353	11.0349								IN-/-	1324	12.2101				IN-/-	1324	16.3226
	1353	0.00375857										1338	0.0387409									1336	0.0100574									1356	12.1594									1338	4.72397					1336	0.822906
	1356	0.0343011										1340	0.107321									1338	0.00180273									1393	8.36288									1340	1.61328					1338	11.6221
	1393	0.0120435										1341	0.219151									1340	0.0362569									1399	4.87026									1341	0.888843					1340	0.741645
	1399	0.0557224										1353	0.124137									1341	0.157607																			1353	1.52626					1341	1.39358
												1356	0.246558									1353	0.0104845								HFD AP	SAMPLE	Msmb									1356	1.81504					1353	1.73965
HFD AP	SAMPLE	Pbsn										1393	0.10083									1356	0.0194296								WT	1107	0.529976									1393	2.51403					1356	1.2647
WT	1107	1.28735										1399	0.115824									1393	0.00893944									1108	0.0911256									1399	4.31691					1393	2.69223
	1108	1.399																				1399	0.0333632									1109	2.19466															1399	6.67515
	1109	1.2179									HFD AP	SAMPLE																				1110	0.276241								HFD AP	SAMPLE	Igfbp3
	1110	1.48906									WT	1107	0.726986								HFD AP	SAMPLE	Nkx3.1									1134	2.09072								WT	1107	0.76313				HFD_AP	SAMPLE	Il6
	1134	1.28735										1108	0.702222								WT	1107	0.552635									1135	15.6057									1108	1.07923				WT	1107	1.30026
	1135	1.59593										1109	0.823591									1108	0.955548									1136	0.203627									1109	1.23114					1110	0.63675
	1136	1.00305										1110	1.04247									1109	0.661769									1137	34.6312									1110	1.01396					1134	1.31841
	1137	1.92439										1134	0.888843									1110	0.855239									1138	0.474342									1134	1.19748					1135	1.91693
	1138	2.07685										1135	1.00696									1134	0.600568									1139	0.278163									1135	1.28343					1136	0.945271
	1139	0.904003										1136	1.12506									1135	0.744529									1140	0.694478									1136	1.20581					1138	1.10865
	1140	0.739386										1137	0.687771									1136	0.4427									1141	1.20916									1137	1.65864					1140	0.524422
	1141	0.552635										1138	1.32869									1137	0.7142								IN-/-	1090	2.95672									1138	1.23114					1141	0.869827
IN-/-	1090	0.982412										1139	0.737135									1138	0.922998									1091	0.825878									1139	0.790041				IN-/-	1171	0.573872
	1091	0.786981										1140	0.726986									1139	0.390772									1092	0.621575									1140	0.806642					1172	0.489303
	1092	0.699502										1141	0.80107									1140	0.372265									1170	0.337744									1141	0.888843					1173	1.68039
	1170	1.03843									IN-/-	1090	1.07177									1141	0.222889									1171	1.65176								IN-/-	1090	1.30134					1176	0.863818
	1171	1.1207										1091	0.607097								IN-/-	1090	0.719168									1172	0.361985									1091	0.795536					1178	1.90369
	1172	0.709267										1092	0.773782									1091	0.59642									1173	0.922742									1092	0.913831					1179	1.49361
	1173	1.48906										1170	0.90125									1092	0.552635									1175	0.382624									1170	0.835088
	1175	0.404553										1171	1.12506									1170	1.09005									1176	0.808881									1171	1				HFD_DLP	SAMPLE	Il6
	1176	0.21381										1172	1.51572									1171	0.689872									1177	0.0495147									1172	1.76541				WT	1107	2.03581
	1177	1.35135										1173	1.51572									1172	1.05292									1178	0.0700243									1173	1.18099					1108	0.826794
	1178	1.80801										1175	0.965936									1173	1.25214									1179	0.0755722									1175	1.01396					1109	2.04997
	1179	1.12849										1176	0.687771									1175	0.385392																			1176	0.790041					1135	2.87906
												1177	1.19748									1176	0.21381								HFD DLP	SAMPLE	Msmb									1177	0.742262					1137	0.267127
HFD DLP	SAMPLE	Pbsn										1178	1.10957									1177	1.02413								WT	1108	2185.88									1178	1.68179					1138	1.20214
WT	1108	1.2963										1179	1.08673									1178	1.11296									1109	3453.87									1179	1.04972					1139	0.740001
	1109	3.9845																				1179	0.879283									1110	301.079															1140	1.12943
	1110	0.172468									HFD DLP	SAMPLE	Apof																			1135	1800.27								HFD DLP	SAMPLE	Igfbp3					1141	0.375166
	1135	2.15009									WT	1107	12.996								HFD DLP	SAMPLE	Nkx3.1									1137	299								WT	1107	3.36359					1203	4.15716
	1137	0.27824										1108	9.57983								WT	1107	0.69467									1138	778.202									1108	2.78949					1205	2.76178
	1138	0.215297										1109	19.8353									1108	1.6408									1139	1171.39									1109	3.63008				IN-/-	1091	5.01274
	1139	0.879283										1135	12.295									1109	2.02006									1141	472.444									1110	2.58471					1172	1.80951
	1141	0.333186										1137	28.84									1110	0.522825									1203	2965.38									1135	1.14076					1176	5.11807
	1203	2.10585										1138	8.75435									1135	1.52035									1205	1600.16									1137	1.76541					1177	1.0179
	1205	1.06025										1139	10.9283									1137	1.36075								IN-/-	1091	1.2605									1138	2					1178	4.77533
IN-/-	1091	0.00169371										1141	24.2515									1138	1.79552									1172	434.737									1139	1.90528					1218	24.8573
	1171	1.45841										1203	14.723									1139	0.849332									1176	155.848									1140	2.01391					1219	4.2152
	1172	0.151186										1205	12.4666									1141	0.786981									1177	6.0377									1141	1.17283					1220	3.26165
	1175	1.14425									IN-/-	1091	0.920188									1203	0.8204									1178	13.306								IN-/-	1091	1.32869					1221	1.54285
	1176	0.101842										1172	14.42									1205	0.685106									1218	71.2096									1171	0.619854					1234	15.1958
	1177	0.0199758										1176	7.01285								IN-/-	1091	0.0990568									1219	1345.57									1172	2.37841					1235	10.9708
	1178	0.00565758										1177	14.1232									1171	0.831853									1220	299									1175	0.812252					1236	1.66509
	1217	1.1846										1178	1.55833									1172	1.846									1233	475.73									1176	3.27161					1237	23.8448
	1218	0.0181285										1217	12.295									1176	0.22135									1234	1383.4									1177	1.46409
	1219	1.3144										1218	1.01396									1177	0.704367									1235	288.815									1178	4.62675				HFD_VP	SAMPLE	Il6
	1220	0.171277										1219	13.9288									1178	0.165442									1236	900.137														WT	1107	1.10099
	1221	1.10527										1220	7.01285									1217	0.867178									1237	5.00719								HFD VP	SAMPLE	Igfbp3					1108	1.05614
	1233	0.266905										1221	15.8895									1218	0.0178789																		WT	1107	1.6358					1109	6.27145
	1234	0.349751										1233	8.69388									1219	1.37021								HFD VP	SAMPLE	Msmb									1108	1.70527					1110	10.2589
	1235	0.137205										1234	23.9176									1220	0.891558								WT	1107	1.2008									1109	2.71321					1134	12.3702
	1236	0.317406										1235	18.507									1233	0.643673									1108	0.144987									1110	5.73582					1135	3.45527
	1237	0.00292855										1236	7.26015									1234	0.545027									1109	0.237171									1134	12.042					1136	4.40396
												1237	0.198884									1235	0.576104									1110	0.0214036									1135	6.9644					1137	2.88546
																						1236	0.564247									1134	0.255962									1136	7.21					1138	7.10483
HFD VP	SAMPLE	Pbsn									HFD VP	SAMPLE	Apof									1237	0.00482385									1135	0.0103373									1137	4.37717					1139	1.57877
WT	1107	0.21381									WT	1107	0.133046																			1136	7.13048									1138	7.31065					1140	1.73965
	1108	0.123656										1108	0.0727958																			1137	3.06099									1139	1.42405					1141	3.80738
	1109	0.284086										1109	0.0927827								HFD VP	SAMPLE	Nkx3.1									1138	2.5562									1141	2.23457				IN-/-	1090	1.77621
	1110	0.0117957										1110	0.0334929								WT	1107	0.0821498									1139	0.455019								IN-/-	1090	5.31474					1091	4.34333
	1134	0.00265771										1134	1.53688									1108	0.0413606									1140	0.0681095									1091	1.8025					1092	7.93813
	1135	0.0350219										1135	0.0567199									1109	0.138159									1141	0.0242478									1092	4.25748					1170	2.82608
	1136	0.0274776										1136	0.0595399									1110	0.00350687								IN-/-	1090	0.0130845									1170	1.97247					1171	8.21807
	1137	0.989245										1137	0.389582									1134	0.167752									1091	3.08228									1171	2.78949					1172	2.31145
	1138	0.103982										1138	0.0638133									1135	0.0124682									1092	0.116953									1172	1.18921					1173	7.05575
	1139	0.190043										1139	0.0607909									1136	0.00845722									1170	38.9621									1173	4.28709					1176	7.82885
	1140	0.106166										1140	0.214641									1137	0.464709									1171	11.992									1176	1.77769					1177	5.85147
	1141	0.0553375										1141	0.0374212									1138	0.0304883									1172	0.89131									1177	1.51572
IN-/-	1090	0.00143414									IN-/-	1090	0.0551689									1139	0.0572889									1173	2.998									1179	3.31728
	1091	0.00794575										1091	0.0473661									1140	0.0419379									1176	0.144987
	1092	0.000578418										1092	0.020193									1141	0.0137388									1177	0.152196
	1170	0.910291										1170	0.295248								IN-/-	1090	0.0012313									1179	0.0844359
	1171	0.133453										1171	0.121582									1091	0.00215873
	1172	0.222889										1172	0.192109									1092	0.000933152
	1173	0.849332										1173	0.408951									1170	0.335504
	1176	0.118618										1176	0.0813339									1171	0.020969
	1177	0.328599										1177	0.0973956									1172	0.114578
	1179	0.613187										1179	0.260616									1173	0.364603
																						1176	0.0394017
																						1177	0.0804591
																						1179	0.270631

## Sheet: SP Fig1
SP Fig 1a				SP Fig 1b					SP Fig 1c			SP Fig 1d-e													SP Fig 1f			SP Fig 1g
genotype	body length			genotype	systolic BP	diastolic BP	mean BP		genotype	heart rate		genotype	Diet	MG	eWAT										WT	Inpp4b-/-		WT	Inpp4b-/-
WT	19.2			WT	80.1429	65	69.8571		WT	501.857		WT	LFD	0.2025	0.3195										0.304949	0.462681		0.820134	0.818364
	18.8				90	69.2857	76			521.286				0.1978	0.3504		For MG								0.303048	0.480012		0.808291	0.821317
	18.8				80.1429	61.1429	67			505.857		WT	LFD	0.1709	0.2974		HFD Inpp4b-/-	HFD WT	LFD Inpp4b-/-	LFD WT	p values				0.301033	0.460625		0.802894	0.816353
	18.3				97.8571	75.4286	82.4286			469.143				0.1897	0.3455			<0.0001 (****)	<0.0001 (****)		HFD Inpp4b-/-				0.292225	0.452629		0.80694	0.819624
	18.6				85.2857	66.8571	72.8571			506.571		WT	LFD	0.0782	0.1123						HFD WT				0.319452	0.440474		0.803534	0.812071
	18.5				102.286	79.8571	87			507				0.074	0.107						LFD Inpp4b-/-				0.324717	0.446562		0.813829	0.803799
	18.6				91	65.5714	73.5714			446.857		WT	LFD	0.1291	0.2344						LFD WT				0.345971	0.441266		0.835805	0.804566
	19				95.4286	71.1429	79			450.571				0.1365	0.2383										0.364379	0.390527		0.824466	0.786729
	18.1				110	83.5714	92.1429			566.571		WT	LFD	0.1993	0.344										0.360837	0.369922		0.81037	0.779101
INPP4B-/-	18.9			INPP4B-/-	74.2857	53.4286	60		INPP4B-/-	476.429				0.1777	0.2711										0.340135	0.346626		0.803457	0.774032
	18.5				85.8571	60.2857	69.5714			513		WT	LFD	0.1883	0.3102										0.338082	0.348023		0.806377	0.787106
	18.9				93	72.7143	79			461.143				0.1485	0.3123		For eWAT								0.354279	0.350241		0.805083	0.786502
	18.9				74.1429	53.4286	60			477.857		WT	LFD	0.2082	0.3963		HFD Inpp4b-/-	HFD WT	LFD Inpp4b-/-	LFD WT	p values				0.3222	0.367488		0.805804	0.781222
	19.6				101.857	82.7143	88.8571			572.857				0.2013	0.325			<0.0001 (****)	<0.0001 (****)		HFD Inpp4b-/-				0.319962	0.390064		0.782146	0.776108
	19.1				78.5714	60.5714	66.2857			477.571		WT	LFD	0.1848	0.2315						HFD WT				0.320611	0.417456		0.799056	0.796667
	17			p value	0.179169	0.174033	0.179586		p value	0.968465				0.21	0.2368					0.0223 (*)	LFD Inpp4b-/-				0.315411	0.414336		0.798772	0.787299
	18.1											WT	LFD	0.0813	0.1011						LFD WT				0.309331	0.46406		0.79251	0.791227
	18.4													0.0805	0.0966										0.324775	0.468933		0.784546	0.784389
	18											WT	LFD	0.1692	0.2852										0.320384	0.491946		0.795683	0.795388
p value	0.0968827													0.1718	0.282										0.316217	0.463925		0.789223	0.798287
												WT	LFD	0.0924	0.1537										0.303935	0.454262		0.776843	0.796663
														0.0998	0.1494										0.303519	0.422398		0.794756	0.778635
												WT	LFD	0.1193	0.1875										0.314419	0.448359		0.801309	0.791596
														0.115	0.2062										0.321159	0.414154		0.800897	0.781271
												WT	LFD	0.1971	0.3459										0.310644	0.462865		0.800587	0.784593
														0.1844	0.3885										0.31421	0.462531		0.789441	0.776421
												INPP4B-/-	LFD	0.2588	0.3558										0.342146	0.447624		0.796632	0.783793
														0.232	0.3683										0.335147	0.433212		0.793357	0.800528
												INPP4B-/-	LFD	0.1503	0.2588										0.352799	0.433152		0.801945	0.807022
														0.1182	0.232										0.369389	0.391232		0.793557	0.786543
												INPP4B-/-	LFD	0.1671	0.3426										0.356389	0.394972		0.811179	0.784433
														0.1918	0.3866										0.376888	0.356255		0.81511	0.7827
												INPP4B-/-	LFD	0.2392	0.3728										0.379006	0.357099		0.814639	0.771681
														0.2281	0.4261										0.377381	0.3505		0.810798	0.765298
												INPP4B-/-	LFD	0.2186	0.3914										0.389414	0.338146		0.814006	0.775515
														0.2324	0.378										0.385876	0.348042		0.8194	0.775747
												INPP4B-/-	LFD	0.313	0.628										0.328743	0.36265		0.797073	0.779026
														0.3182	0.6801										0.299271	0.377586		0.792006	0.777448
												INPP4B-/-	LFD	0.179	0.3784										0.289377	0.371842		0.781377	0.776336
														0.1643	0.373										0.296389	0.341685		0.787318	0.780089
												INPP4B-/-	LFD	0.2282	0.3637										0.285433	0.355741		0.772509	0.773583
														0.18	0.3147										0.295603	0.362567		0.784323	0.779182
												INPP4B-/-	LFD	0.1101	0.1689										0.29885	0.37508		0.776992	0.798514
														0.1162	0.1605										0.310833	0.370941		0.789775	0.791049
												INPP4B-/-	LFD	0.2476	0.4843										0.304318	0.39109		0.787218	0.798423
														0.1988	0.4726										0.304162	0.405242		0.764816	0.787212
												INPP4B-/-	LFD	0.1461	0.1832										0.324061	0.421412		0.774674	0.785681
														0.1354	0.2504										0.344772	0.414987		0.799904	0.812621
												WT	HFD	0.2577	0.3102										0.351019	0.420023		0.796328	0.813778
														0.2368	0.4088										0.38071	0.396487		0.799271	0.812354
												WT	HFD	0.2216	0.3166										0.35786	0.409619		0.794052	0.814609
														0.1953	0.3373										0.34246	0.390679		0.799127	0.804526
												WT	HFD	0.2403	0.6464										0.341792	0.395802		0.796374	0.797993
														0.2611	0.631										0.341533	0.405391		0.783892	0.801451
												WT	HFD	0.2579	0.6316										0.356476	0.402408		0.795341	0.802409
														0.2448	0.6531										0.375045	0.414058		0.812211	0.800325
												WT	HFD	0.2832	0.6387										0.357147	0.407828		0.786679	0.7885
														0.3206	0.6875										0.38329	0.424998		0.795585	0.804078
												WT	HFD	0.2608	0.5147										0.400111	0.416169		0.811949	0.792021
														0.255	0.5027										0.381408	0.397929		0.793551	0.792272
												WT	HFD	0.2559	0.6176										0.365037	0.40764		0.781951	0.798397
														0.287	0.5807										0.336898	0.373984		0.771036	0.783381
												WT	HFD	0.3528	0.5896										0.301931	0.363432		0.762237	0.786601
														0.3502	0.6668										0.266516	0.335094		0.756321	0.769131
												WT	HFD	0.2893	0.5564										0.281823	0.303412		0.772802	0.756315
														0.29	0.6206										0.288009	0.28787		0.757686	0.759533
												INPP4B-/-	HFD	0.2463	0.5008										0.300242	0.315395		0.755977	0.764234
														0.2697	0.4894										0.315749	0.311488		0.761732	0.757704
												INPP4B-/-	HFD	0.7645	1.1508										0.31736	0.336153		0.759143	0.774813
														0.7157	1.1146										0.323331	0.347034		0.764368	0.780819
												INPP4B-/-	HFD	0.5373	0.962										0.314464	0.346816		0.780779	0.775654
														0.5163	1.1581										0.327502	0.356015		0.78181	0.77395
												INPP4B-/-	HFD	0.2398	0.7052										0.36523	0.337191		0.790403	0.774824
														0.2336	0.5957										0.37401	0.373464		0.805226	0.788657
												INPP4B-/-	HFD	0.3596	0.879										0.353242	0.364656		0.783595	0.786413
														0.3841	0.8216										0.345961	0.352004		0.784944	0.78467
												INPP4B-/-	HFD	0.3817	0.921										0.34444	0.379632		0.790896	0.80549
														0.3935	1.0545										0.383453	0.38909		0.80733	0.798275
												INPP4B-/-	HFD	0.4009	0.916										0.389978	0.39988		0.825603	0.79977
														0.4229	0.8325										0.363924	0.383538		0.837388	0.807612
												INPP4B-/-	HFD	0.512	0.9736										0.362334	0.353057		0.821675	0.785517
														0.3987	1.0024										0.354833	0.33166		0.796797	0.792689
												INPP4B-/-	HFD	0.4516	1.1407										0.32853	0.342307		0.796347	0.80696
														0.3684	1.0632										0.338212	0.349103		0.798376	0.806594
												INPP4B-/-	HFD	0.42	1.0385										0.319739	0.347317		0.787094	0.78863
														0.4026	1.1326										0.32015	0.354191		0.78882	0.797186
																									0.296206	0.370406		0.783212	0.803368
																									0.278932	0.39438		0.775124	0.794058
																									0.283601	0.354973		0.784361	0.784016
																									0.289774	0.350125		0.787396	0.800746
																									0.29232	0.368431		0.778917	0.799719
																									0.278636	0.384358		0.78177	0.790571
																									0.272799	0.376917		0.773376	0.784594
																									0.266654	0.351272		0.77246	0.788255
																									0.311894	0.340568		0.825093	0.821905
																									0.309017	0.345021		0.795583	0.790096
																									0.359165	0.302028		0.833865	0.781446
																									0.399832	0.310077		0.792035	0.778442
																									0.387774	0.315578		0.804521	0.783196
																									0.364125	0.327699		0.834313	0.777939
																									0.356679	0.333285		0.818072	0.799151
																									0.393156	0.337395		0.845597	0.779135
																									0.41272	0.34261		0.856679	0.789962
																									0.532455	0.41109		0.871142	0.811526
																									0.533932	0.479343		0.839201	0.811966
																									0.462266	0.393181		0.83586	0.818406
																									0.514216	0.422207		0.876533	0.837516
																									0.511174	0.457062		0.855605	0.834886
																									0.524107	0.411577		0.901642	0.843259
																									0.508082	0.408904		0.898746	0.840279
																									0.51734	0.384391		0.912377	0.834511
																									0.507868	0.353968		0.910153	0.821641
																									0.514957	0.307281		0.921756	0.809118
																									0.49028	0.293279		0.908494	0.813168
																									0.477924	0.28977		0.89757	0.817242
																									0.533397	0.276213		0.940252	0.810263
																									0.474177	0.280513		0.906491	0.804277
																									0.505396	0.288113		0.914431	0.808831
																									0.485503	0.287855		0.924036	0.810428
																									0.485549	0.2951		0.890993	0.805521
																									0.458698	0.289409		0.901641	0.801589
																									0.494026	0.278418		0.934686	0.828291
																									0.454254	0.293403		0.922794	0.821243
																									0.437227	0.30069		0.912977	0.819395
																									0.440469	0.27968		0.920041	0.82604
																									0.43795	0.282987		0.910326	0.811563
																									0.38145	0.281722		0.900952	0.810626
																									0.35928	0.290101		0.872021	0.79604
																									0.334925	0.288653		0.886145	0.780221
																									0.327894	0.313315		0.882966	0.805211
																									0.325059	0.320103		0.875066	0.799151
																									0.321576	0.322483		0.880499	0.78244
																									0.329746	0.321104		0.878095	0.771099
																									0.32951	0.309765		0.887915	0.771815
																									0.316861	0.33483		0.894624	0.796791
																									0.322703	0.360791		0.89819	0.811431
																									0.318276	0.385028		0.895835	0.811688
																									0.315266	0.413952		0.891219	0.813483
																									0.310069	0.442856		0.886836	0.828435
																									0.308738	0.417315		0.889791	0.829587
																									0.316402	0.413366		0.886627	0.827781
																									0.352226	0.460695		0.883413	0.812542
																									0.367505	0.39728		0.885431	0.797943
																									0.391577	0.417026		0.896197	0.799793
																									0.40956	0.415276		0.897314	0.81014
																									0.430426	0.402259		0.907512	0.806505
																									0.388939	0.387698		0.882724	0.809307
																									0.374031	0.336077		0.880066	0.802923
																									0.373001	0.32932		0.896933	0.78221
																									0.391505	0.314367		0.896116	0.801144
																									0.376279	0.307314		0.882137	0.797742
																									0.428317	0.273755		0.903803	0.787812
																									0.4316	0.276616		0.908117	0.811592
																									0.414589	0.280438		0.921818	0.79434
																									0.388214	0.280791		0.909506	0.800857
																									0.391559	0.27114		0.901313	0.799477
																									0.372768	0.279292		0.900267	0.801138
																									0.39418	0.291266		0.887756	0.803071
																									0.41997	0.285965		0.904015	0.805448
																									0.466903	0.286732		0.927439	0.804768
																									0.484097	0.283999		0.919794	0.78795
																									0.500034	0.284582		0.916138	0.812376
																									0.511674	0.290999		0.906004	0.786261
																									0.485542	0.305092		0.91269	0.808054
																									0.488089	0.313303		0.922855	0.815199
																									0.467578	0.310025		0.923149	0.826555
																									0.457337	0.329325		0.904177	0.83298
																									0.43994	0.329924		0.892793	0.819955
																									0.439211	0.357525		0.883601	0.819245
																									0.460555	0.380422		0.908204	0.804667
																									0.449786	0.400303		0.88735	0.821681
																									0.461509	0.399034		0.885672	0.814782
																									0.475909	0.398889		0.899699	0.833248
																									0.480025	0.385726		0.903722	0.83387
																									0.426513	0.39402		0.890135	0.846391
																									0.408705	0.354805		0.871975	0.81639
																									0.402391	0.346513		0.901266	0.826828
																									0.396808	0.331317		0.898953	0.808651
																									0.400412	0.306616		0.904249	0.809491
																									0.386897	0.286226		0.90201	0.809488
																									0.349443	0.287292		0.902662	0.820972
																									0.333533	0.28988		0.882963	0.812058
																									0.321653	0.290907		0.88648	0.821404
																									0.356014	0.308021		0.906947	0.818589
																									0.351196	0.30556		0.898357	0.832269
																									0.34486	0.313614		0.890793	0.813867
																									0.365293	0.320052		0.893049	0.79935
																									0.399522	0.323447		0.903065	0.814136
																									0.43012	0.318076		0.914433	0.817158
																									0.479981	0.302664		0.926607	0.829853
																									0.465161	0.320472		0.914576	0.821885
																									0.472755	0.328085		0.893077	0.832158
																									0.47953	0.322031		0.89969	0.821444
																									0.470683	0.338046		0.903573	0.827324
																									0.460671	0.332612		0.891584	0.824728
																									0.442344	0.332026		0.901845	0.820694
																									0.467827	0.328932		0.92929	0.807713
																									0.464239	0.318743		0.919726	0.814915
																									0.450376	0.313591		0.912533	0.816641
																									0.449813	0.330362		0.908387	0.817161
																									0.47942	0.323512		0.917174	0.8187
																									0.463502	0.335574		0.913087	0.830562
																									0.449918	0.35421		0.92812	0.821937
																									0.460046	0.329017		0.92469	0.812294
																									0.414307	0.337196		0.90662	0.823114
																									0.427292	0.345602		0.900669	0.831419
																									0.42381	0.361559		0.902727	0.830998
																									0.388922	0.354762		0.878952	0.825326
																									0.371317	0.350063		0.893872	0.81862
																									0.416322	0.345752		0.896969	0.816165
																									0.428634	0.372179		0.892104	0.81427
																									0.44567	0.387582		0.89954	0.832051
																									0.449795	0.36258		0.886065	0.792429
																									0.446902	0.364507		0.894404	0.818248
																									0.475365	0.375683		0.912017	0.816652
																									0.458225	0.390007		0.916568	0.834947
																									0.438143	0.401477		0.902948	0.84607
																									0.41733	0.411707		0.896767	0.847027
																									0.419562	0.451336		0.886987	0.848994
																									0.412635	0.473652		0.890256	0.864332
																									0.435364	0.502216		0.903187	0.881656
																									0.443454	0.500005		0.9064	0.887494
																									0.429775	0.484408		0.898345	0.880288
																									0.418026	0.484336		0.8966	0.892423
																									0.446043	0.494049		0.919836	0.886792
																									0.445122	0.44217		0.913001	0.909899
																									0.456483	0.434407		0.912224	0.904676
																									0.455846	0.432791		0.917523	0.906694
																									0.48534	0.436223		0.917769	0.904094
																									0.488829	0.485695		0.90861	0.902556
																									0.474992	0.513343		0.883351	0.909319
																									0.507239	0.478039		0.908634	0.915455
																									0.489136	0.533528		0.905996	0.913623
																									0.485856	0.528402		0.892831	0.890967
																									0.491299	0.54096		0.894092	0.890191
																									0.510199	0.526097		0.914819	0.909244
																									0.476291	0.523434		0.888664	0.89969
																									0.471499	0.504896		0.89667	0.901048
																									0.485625	0.500954		0.912785	0.898016
																									0.503266	0.502498		0.906001	0.896224
																									0.485701	0.494148		0.912907	0.899697
																									0.478511	0.502979		0.913334	0.904724
																									0.456207	0.497357		0.880732	0.900811
																									0.449079	0.509654		0.875839	0.89881
																									0.438351	0.495762		0.892233	0.906563
																									0.434617	0.466464		0.89948	0.904476
																									0.481262	0.493899		0.918929	0.900397
																									0.527257	0.484305		0.929192	0.903126
																									0.530846	0.497599		0.916916	0.913525
																									0.539031	0.501639		0.903737	0.911172
																									0.557559	0.479213		0.920523	0.900558
																									0.570667	0.463333		0.94925	0.919399
																									0.56211	0.442679		0.938584	0.923708
																									0.571469	0.440495		0.923409	0.919226
																									0.542357	0.418496		0.919735	0.920486
																									0.543551	0.417434		0.924591	0.917543
																									0.535881	0.415335		0.924389	0.913635
																									0.512196	0.444307		0.917531	0.92121
																									0.490755	0.449167		0.917761	0.904992
																									0.539159	0.433551		0.933069	0.906061
																									0.500448	0.427575		0.921877	0.915327
																									0.501416	0.409513		0.925816	0.920163
																									0.486334	0.394586		0.928535	0.919479
																									0.475012	0.413606		0.917491	0.920201
																									0.493955	0.407131		0.928618	0.916489
																									0.511367	0.423113		0.937244	0.924192
																									0.492816	0.392414		0.92244	0.915763
																									0.47358	0.41042		0.90809	0.922355
																									0.465221	0.409176		0.908238	0.92995
																									0.461823	0.428044		0.897616	0.915984
																									0.43251	0.448222		0.903463	0.923489
																									0.404271	0.436796		0.877147	0.916693
																									0.410976	0.426971		0.882451	0.901737
																									0.387272	0.410261		0.873306	0.892733
																									0.391563	0.403761		0.886291	0.909066
																									0.414983	0.416334		0.894134	0.91201
																									0.424704	0.398337		0.89246	0.89753
																									0.405985	0.402011		0.8821	0.89768
																									0.404849	0.407693		0.891165	0.908977
																									0.396983	0.403981		0.887451	0.902766
																									0.395149	0.420791		0.890029	0.893066
																									0.400645	0.44502		0.891769	0.904805
																									0.413526	0.475591		0.887051	0.907518
																									0.437338	0.458661		0.887311	0.905871
																									0.452344	0.468847		0.887594	0.906896
																									0.446678	0.459604		0.884432	0.894635
																									0.469174	0.422045		0.89142	0.898701
																									0.489177	0.408103		0.906561	0.901098
																									0.488357	0.403089		0.901658	0.88812
																									0.478945	0.396022		0.896686	0.889094
																									0.46482	0.385115		0.906094	0.884117
																									0.442301	0.399646		0.900435	0.900234
																									0.39268	0.384625		0.876221	0.897073
																									0.386257	0.404636		0.878008	0.895694
																									0.399114	0.403855		0.893284	0.900519
																									0.404651	0.426684		0.884978	0.906837
																									0.3869	0.437234		0.887688	0.89892
																									0.393223	0.468823		0.865796	0.910289
																									0.415288	0.511707		0.883072	0.912151
																									0.417073	0.447969		0.87942	0.92066
																									0.409433	0.461754		0.866493	0.902046
																									0.395666	0.409278		0.876476	0.894718
																									0.365008	0.428643		0.874289	0.890541
																									0.369166	0.466132		0.845023	0.888029
																									0.381914	0.438529		0.854902	0.880152
																									0.385995	0.430979		0.846785	0.882081
																									0.396875	0.40592		0.851251	0.862601
																									0.417556	0.384999		0.860652	0.861194
																									0.395731	0.40227		0.848232	0.870701
																									0.386277	0.390429		0.846324	0.859552
																									0.384105	0.38958		0.85544	0.852356
																									0.37908	0.372517		0.837389	0.859757
																									0.38723	0.375015		0.85535	0.877558
																									0.384685	0.377987		0.850078	0.853882
																									0.369034	0.377041		0.834543	0.882192
																									0.349901	0.39103		0.825278	0.87046
																									0.337902	0.34579		0.819549	0.847095
																									0.307933	0.354365		0.815969	0.866217
																									0.342341	0.411324		0.842369	0.877892
																									0.368382	0.387993		0.848154	0.877371
																									0.346594	0.403574		0.844985	0.891856
																									0.35474	0.410314		0.847495	0.893605
																									0.372327	0.40359		0.847598	0.883212
																									0.35979	0.398501		0.859694	0.873746
																									0.352408	0.39026		0.848768	0.872795
																									0.364211	0.366898		0.853473	0.878009
																									0.38457	0.37		0.860023	0.879703
																									0.376919	0.385811		0.857019	0.887691
																									0.362901	0.368121		0.855852	0.884449
																									0.368404	0.322287		0.849021	0.864983
																									0.356581	0.299973		0.840257	0.850562
																									0.341844	0.335914		0.854287	0.855392
																									0.360986	0.351831		0.854429	0.853256
																									0.356463	0.347593		0.851183	0.850359
																									0.371246	0.341813		0.855193	0.832994
																									0.361638	0.347197		0.854367	0.841031
																									0.379322	0.351935		0.853474	0.853015
																									0.382855	0.365942		0.851196	0.838477
																									0.374459	0.381239		0.830504	0.832634
																									0.357281	0.382105		0.822694	0.833631
																									0.322237	0.397152		0.817989	0.82472
																									0.329238	0.394254		0.810907	0.829065
																									0.339585	0.388624		0.818072	0.842688
																									0.352735	0.417751		0.819395	0.845442
																									0.350427	0.411068		0.818497	0.84427
																									0.363615	0.475197		0.822928	0.863527
																									0.348432	0.464522		0.80847	0.853337
																									0.369372	0.44255		0.816305	0.852285
																									0.338638	0.412588		0.823624	0.850624
																									0.351911	0.402183		0.835031	0.846591
																									0.381497	0.401742		0.848206	0.849214
																									0.379183	0.395917		0.844232	0.841786
																									0.413231	0.375081		0.849814	0.84101
																									0.410033	0.364134		0.836934	0.842637
																									0.411812	0.346025		0.847372	0.849454
																									0.413194	0.328665		0.851927	0.845452
																									0.416707	0.319281		0.861457	0.845742
																									0.401496	0.322309		0.860807	0.838159
																									0.402732	0.321387		0.865142	0.828604
																									0.381387	0.337724		0.863378	0.849534
																									0.376386	0.353587		0.868133	0.849192
																									0.377252	0.368751		0.87142	0.852828
																									0.419213	0.387248		0.891166	0.856056
																									0.397549	0.399219		0.879022	0.862264
																									0.423004	0.385634		0.881395	0.85368
																									0.392437	0.393918		0.872221	0.849759
																									0.385929	0.39103		0.862126	0.834151
																									0.389785	0.37619		0.866924	0.846493
																									0.418354	0.354242		0.876165	0.84094
																									0.380438	0.35175		0.858721	0.841664
																									0.391264	0.351057		0.857945	0.861592
																									0.399039	0.350329		0.87342	0.858276
																									0.44053	0.322068		0.870589	0.845922
																									0.430334	0.318101		0.880425	0.849304
																									0.41848	0.315154		0.883102	0.848944
																									0.42407	0.300582		0.897228	0.861736
																									0.427961	0.29978		0.901404	0.862643
																									0.420309	0.300241		0.898829	0.849002
																									0.419263	0.309512		0.900775	0.838553
																									0.442712	0.329851		0.905872	0.866535
																									0.474871	0.322379		0.912418	0.852836
																									0.481773	0.337582		0.952167	0.849016
																									0.457793	0.416552		0.900918	0.842509
																									0.484458	0.386988		0.900682	0.830511
																									0.500067	0.435174		0.900782	0.846811
																									0.52157	0.404113		0.902937	0.833797
																									0.492975	0.411751		0.90488	0.833024
																									0.459882	0.377147		0.901824	0.831915
																									0.446817	0.355563		0.884897	0.814015
																									0.441127	0.334179		0.86981	0.802295
																									0.454655	0.320158		0.905756	0.807724
																									0.44354	0.301561		0.89205	0.797928
																									0.433701	0.328673		0.891227	0.804686
																									0.410765	0.330654		0.89139	0.803946
																									0.393486	0.341326		0.885586	0.826059
																									0.406705	0.328066		0.902014	0.801357
																									0.393139	0.320799		0.888296	0.813792
																									0.369815	0.326056		0.883146	0.81017
																									0.369655	0.317645		0.889141	0.816953
																									0.391961	0.341018		0.899529	0.821302
																									0.381091	0.361265		0.904102	0.834115
																									0.376028	0.352175		0.904625	0.82996
																									0.378494	0.346909		0.909756	0.846692
																									0.398868	0.360165		0.924672	0.855273
																									0.429712	0.348355		0.926122	0.853888
																									0.449391	0.36016		0.932155	0.854006
																									0.48178	0.325227		0.961153	0.853563
																									0.473646	0.336684		0.927092	0.843627
																									0.439476	0.327092		0.925064	0.853402
																									0.438391	0.315456		0.922379	0.841117
																									0.431527	0.297557		0.924092	0.844914
																									0.432705	0.299015		0.933405	0.845051
																									0.424474	0.286682		0.941969	0.846831
																									0.400387	0.325987		0.918411	0.836795
																									0.393213	0.312826		0.913835	0.838637
																									0.367615	0.328725		0.915106	0.847428
																									0.354363	0.341207		0.904596	0.848681
																									0.336836	0.333099		0.901021	0.856397
																									0.344982	0.338771		0.911052	0.839713
																									0.36578	0.340623		0.918637	0.860669
																									0.367668	0.363149		0.920427	0.856926
																									0.378612	0.367949		0.905958	0.852925
																									0.36729	0.328085		0.91662	0.825611
																									0.371772	0.313976		0.913587	0.833708
																									0.37918	0.305514		0.902158	0.832867
																									0.38448	0.301949		0.901467	0.814411
																									0.382681	0.29019		0.91075	0.832781
																									0.373843	0.30332		0.894328	0.813979
																									0.391338	0.333266		0.907865	0.831188
																									0.416225	0.336159		0.941607	0.829127
																									0.473158	0.317655		0.932134	0.831552
																									0.474542	0.318125		0.931207	0.833005
																									0.433194	0.301828		0.913058	0.824408
																									0.404624	0.309694		0.904903	0.832894
																									0.373853	0.306604		0.877168	0.807944
																									0.365424	0.311136		0.895912	0.832261
																									0.358623	0.312347		0.894283	0.833255
																									0.362989	0.318804		0.897596	0.829963
																									0.361872	0.337266		0.901276	0.849283
																									0.386846	0.327679		0.90258	0.832015
																									0.356448	0.333312		0.902495	0.840652
																									0.413266	0.300483		0.907088	0.828508
																									0.433028	0.310534		0.915511	0.813058
																									0.438292	0.31473		0.92297	0.816507
																									0.453976	0.32903		0.932605	0.830953
																									0.456264	0.327698		0.934476	0.824845
																									0.456391	0.331897		0.926676	0.840256
																									0.436333	0.333406		0.905344	0.839195
																									0.430095	0.376191		0.91148	0.846985
																									0.405066	0.386924		0.897683	0.824465
																									0.397702	0.355074		0.906516	0.824119
																									0.398212	0.380194		0.907153	0.817095
																									0.396966	0.369112		0.90981	0.826457
																									0.383546	0.401304		0.896625	0.83053
																									0.368164	0.404556		0.886554	0.829
																									0.378633	0.429332		0.899821	0.85897
																									0.36907	0.389932		0.912303	0.850198
																									0.376215	0.399121		0.917834	0.831158
																									0.39299	0.371472		0.937108	0.8443
																									0.416753	0.372404		0.931443	0.827932
																									0.427456	0.368416		0.93683	0.833005
																									0.442916	0.368801		0.937411	0.815334
																									0.437737	0.360449		0.91889	0.825906
																									0.427726	0.349977		0.920429	0.830599
																									0.402613	0.332618		0.910256	0.828394
																									0.430789	0.32247		0.923556	0.820729
																									0.433269	0.288594		0.931656	0.822808
																									0.432099	0.314896		0.923947	0.830422
																									0.433539	0.32217		0.914025	0.82693
																									0.420915	0.322424		0.921089	0.825423
																									0.42261	0.309162		0.92938	0.831047
																									0.407031	0.30163		0.919758	0.8292
																									0.3905	0.302264		0.916241	0.832971
																									0.4116	0.296089		0.929595	0.820184
																									0.448346	0.308784		0.939262	0.828581
																									0.447465	0.312233		0.9214	0.814027
																									0.449515	0.315016		0.929652	0.835011
																									0.422658	0.327353		0.934448	0.831755
																									0.410689	0.332139		0.929671	0.827814
																									0.362062	0.362395		0.91464	0.834745
																									0.368025	0.348578		0.929702	0.84796
																									0.386917	0.360463		0.925704	0.865061
																									0.402649	0.373125		0.925211	0.867628
																									0.480516	0.390973		0.946283	0.875699
																									0.478758	0.395562		0.933958	0.860701
																									0.483274	0.413184		0.934915	0.855145
																									0.484013	0.431376		0.932813	0.868942
																									0.500395	0.416687		0.949873	0.880976
																									0.4883	0.370328		0.928687	0.869464
																									0.497707	0.321635		0.937976	0.842148
																									0.441647	0.309429		0.921852	0.865642
																									0.417184	0.299981		0.902357	0.850805
																									0.405073	0.302669		0.915075	0.858453
																									0.395233	0.284344		0.913056	0.845517
																									0.411551	0.282637		0.916859	0.838765
																									0.424845	0.304701		0.918343	0.848042
																									0.445568	0.330375		0.908419	0.852997
																									0.441689	0.354974		0.908848	0.859103
																									0.431965	0.360517		0.905265	0.850859
																									0.407829	0.365159		0.872167	0.837875
																									0.406349	0.349392		0.892577	0.843984
																									0.404822	0.391575		0.894006	0.86341
																									0.416224	0.420106		0.888745	0.872648
																									0.454305	0.436862		0.883139	0.854667
																									0.471374	0.404606		0.883804	0.840354
																									0.471937	0.464034		0.887721	0.844072
																									0.504424	0.467504		0.900393	0.877593
																									0.520945	0.476615		0.923987	0.89432
																									0.520463	0.501204		0.899654	0.89084
																									0.473307	0.518665		0.863225	0.891294
																									0.446629	0.478451		0.849612	0.899924
																									0.459685	0.459574		0.871595	0.895208
																									0.495344	0.468394		0.906395	0.88862
																									0.503702	0.511505		0.898353	0.904474
																									0.554003	0.522928		0.923957	0.908567
																									0.573053	0.541248		0.930472	0.890629
																									0.594792	0.525463		0.923604	0.883943
																									0.580856	0.502112		0.90243	0.876113
																									0.581633	0.519191		0.905148	0.893777
																									0.588164	0.532689		0.913396	0.886051
																									0.600591	0.502858		0.915649	0.90023
																									0.603085	0.482992		0.910455	0.895326
																									0.580066	0.514822		0.915325	0.910627
																									0.574507	0.515994		0.922435	0.908682
																									0.554131	0.526067		0.918461	0.913239
																									0.513545	0.511785		0.912219	0.908299
																									0.492315	0.487798		0.899434	0.908828
																									0.484033	0.517885		0.896578	0.904747
																									0.470207	0.543926		0.895965	0.906155
																									0.498525	0.527295		0.914063	0.906245
																									0.532371	0.539363		0.932834	0.907805
																									0.524422	0.492681		0.950772	0.911962
																									0.538075	0.493533		0.937817	0.91631
																									0.502487	0.489877		0.935937	0.929041
																									0.481862	0.480795		0.924114	0.923534
																									0.496249	0.466509		0.923911	0.898206
																									0.48165	0.452287		0.920679	0.903841
																									0.521322	0.482489		0.929715	0.92552
																									0.505682	0.490358		0.935416	0.926878
																									0.510719	0.481695		0.931076	0.921328
																									0.486764	0.453945		0.927059	0.92254
																									0.548611	0.444162		0.927876	0.916405
																									0.537516	0.402885		0.944713	0.923426
																									0.500779	0.430481		0.937326	0.927441
																									0.529631	0.489473		0.927843	0.935685
																									0.521623	0.469013		0.929648	0.935277
																									0.515745	0.450579		0.912168	0.910317
																									0.48804	0.453177		0.910642	0.936336
																									0.532707	0.504985		0.920548	0.921649
																									0.526959	0.486708		0.908234	0.910373
																									0.544032	0.495966		0.917444	0.925168
																									0.511399	0.498263		0.89427	0.911307
																									0.548772	0.507053		0.918904	0.909834
																									0.509357	0.471583		0.907405	0.906871
																									0.554498	0.447925		0.914097	0.900909
																									0.497583	0.462162		0.899488	0.905582
																									0.487381	0.479878		0.906009	0.922309
																									0.495221	0.475982		0.904373	0.904433
																									0.487912	0.459324		0.902713	0.908633
																									0.48968	0.459583		0.915699	0.90688
																									0.451151	0.490377		0.894289	0.931512
																									0.454559	0.481451		0.890762	0.92077
																									0.460292	0.439688		0.908203	0.923863
																									0.467265	0.425172		0.899729	0.912621
																									0.431506	0.400136		0.897511	0.91349
																									0.43203	0.40542		0.903661	0.919455
																									0.451621	0.371511		0.894995	0.89485
																									0.466214	0.394147		0.904822	0.91154
																									0.439347	0.43564		0.892913	0.91785
																									0.390901	0.444944		0.892743	0.92401
																									0.426412	0.444618		0.899452	0.915016
																									0.419888	0.4354		0.902206	0.920189
																									0.470217	0.427612		0.916115	0.912669
																									0.460029	0.400661		0.904633	0.906228
																									0.449993	0.377404		0.909809	0.918688
																									0.482667	0.388023		0.914872	0.920715
																									0.439684	0.412204		0.912047	0.91218
																									0.417189	0.451682		0.891351	0.899553
																									0.439017	0.454953		0.900454	0.910747
																									0.442243	0.457513		0.898977	0.914769
																									0.432379	0.433605		0.888588	0.900797
																									0.415095	0.418977		0.882093	0.908659
																									0.398191	0.403308		0.880395	0.903553
																									0.399394	0.403459		0.892026	0.893252
																									0.398055	0.432371		0.878816	0.883296
																									0.401721	0.423659		0.874542	0.882926
																									0.415809	0.427895		0.863594	0.881118
																									0.416439	0.419764		0.863098	0.878304
																									0.420847	0.411008		0.860258	0.869766
																									0.478961	0.413295		0.878717	0.882235
																									0.469925	0.426589		0.870414	0.881238
																									0.490204	0.410461		0.867607	0.881557
																									0.46762	0.426291		0.853011	0.889444
																									0.440588	0.442047		0.863519	0.899897
																									0.437487	0.429682		0.859526	0.880136
																									0.424252	0.445407		0.857157	0.891883
																									0.411772	0.445058		0.847916	0.887428
																									0.381276	0.44412		0.82838	0.887419
																									0.354479	0.440576		0.824019	0.887144
																									0.34243	0.408875		0.826996	0.880464
																									0.357644	0.36626		0.820129	0.869481
																									0.36339	0.345397		0.833239	0.876301
																									0.341093	0.354027		0.825351	0.871467
																									0.376144	0.374465		0.823745	0.885955
																									0.357056	0.378531		0.833037	0.895008
																									0.369181	0.387186		0.822371	0.884888
																									0.396662	0.382412		0.839921	0.878192
																									0.414089	0.39551		0.809188	0.86993
																									0.399259	0.352324		0.798514	0.852944
																									0.369802	0.354574		0.788738	0.857445
																									0.380052	0.363848		0.77849	0.856965
																									0.365613	0.35923		0.781971	0.849016
																									0.357897	0.359428		0.778695	0.849563
																									0.361019	0.365309		0.792965	0.864117
																									0.356292	0.370994		0.77816	0.84833
																									0.380671	0.34742		0.796835	0.85661
																									0.37403	0.345267		0.790909	0.861364
																									0.3669	0.375252		0.784861	0.868709
																									0.378222	0.384927		0.790161	0.875652
																									0.39007	0.371671		0.800298	0.867771
																									0.422213	0.377081		0.8265	0.869193
																									0.430532	0.369796		0.833149	0.877241
																									0.414477	0.35788		0.825715	0.876756
																									0.379618	0.38489		0.799635	0.866882
																									0.410044	0.387585		0.816747	0.876112
																									0.39908	0.401136		0.832275	0.890573
																									0.411937	0.388972		0.828813	0.877287
																									0.406832	0.393164		0.817931	0.86976
																									0.39415	0.407746		0.804845	0.854532
																									0.397419	0.409791		0.834147	0.885642
																									0.381686	0.413797		0.825015	0.879405
																									0.446169	0.401157		0.84572	0.879723
																									0.449418	0.389816		0.853129	0.868245
																									0.431351	0.382835		0.845003	0.853333
																									0.415331	0.36955		0.840809	0.850202
																									0.430963	0.365343		0.827022	0.837723
																									0.446496	0.320418		0.849803	0.842955
																									0.435378	0.311728		0.845398	0.832203
																									0.417859	0.303041		0.842966	0.818975
																									0.4235	0.318378		0.852867	0.835505
																									0.413014	0.3276		0.847659	0.841175
																									0.368509	0.314575		0.827864	0.843307
																									0.381363	0.338271		0.843705	0.853724
																									0.360328	0.350115		0.827018	0.848487
																									0.378814	0.35176		0.842492	0.842885
																									0.396035	0.362271		0.849554	0.855361
																									0.372082	0.327717		0.831921	0.85217
																									0.387499	0.335393		0.8377	0.847365
																									0.420645	0.357075		0.825788	0.85295
																									0.366171	0.355327		0.818171	0.860883
																									0.373416	0.372982		0.820344	0.855395
																									0.364493	0.356054		0.824633	0.850115
																									0.390488	0.360946		0.842866	0.855457
																									0.410065	0.345026		0.855503	0.85813
																									0.450978	0.325603		0.863691	0.846008
																									0.439424	0.343901		0.844042	0.845137
																									0.489737	0.331164		0.856522	0.858338
																									0.435765	0.322918		0.856503	0.852859
																									0.425617	0.341913		0.849057	0.859015
																									0.424044	0.367383		0.857624	0.859112
																									0.407942	0.357318		0.8304	0.8586
																									0.376822	0.375141		0.817963	0.866988
																									0.384538	0.378749		0.82343	0.854238
																									0.39851	0.402945		0.825619	0.849532
																									0.435305	0.41618		0.844257	0.854778
																									0.446193	0.385916		0.84886	0.859052
																									0.433193	0.411071		0.843556	0.852614
																									p value	<0.0001		p value	<0.0001

## Sheet: SP Fig3
SP Fig 3a			SP Fig3 b						SP Fig3 c			SP Fig 3d						SP Fig3e
Genotype	Hk2		Genotype	Fasn					Group	Inpp4b				FC	average	SEM		genotype	Amylin	GIP	GLP-1	Insulin	Leptin	PYY	PP	Resistin	C-Peptide
LFD_WT	1.57098		LFD_WT	1.35971					LFD_WT	0.577675		leptin	LFD WT	1	1	9.36951e-08		LFD WT	0.472441	0.715672	0.0990486	1.07618	0.198998	0.536665	0.806715	0.933874	0.86991
	1.09556			1.29531						0.756982				1					0.472441	0.816769	0.171033	0.781608	0.610089	0.863815	1.22639	0.874733	0.889735
	0.824543			1.0968						0.736282			LFD Inpp4b-/-	1.69734	1.59289	0.104454			3.12763	0.786728	1.14813	1.20495	1.02008	0.937364	1.84192	0.878066	1.4736
	0.753494			0.814112						0.565787				1.48843					0.665629	1.57798	2.44441	1.63521	1.7575	0.948276	1.37095	0.824167	1.58432
	0.674396			2.07527						0.778263			HFD WT	1.7242	1.63118	0.0930204			1.45395	1.52897	1.6057	1.82304	1.58121	1.82388	1.67871	0.879788	1.68011
	0.847724			0.791851						0.492546				1.53816					0.0943051	1.52941	0.973187	0.768266	0.24675	1.03121	0.806715	1.30263	0.746833
	0.595291			0.427294						0.672837			HFD Inpp4b-/-	2.25164	2.11703	0.134618			0.472441	0.931521	0.242181	0.890326	1.18522	0.920995	0.261133	1.01557	0.787781
	1.2072			0.571688						1.75118				1.98241					0.861564	0.861806		1.19654	0.468478	0.892842	0.261133	1.0233	0.334434
	1.47597			0.922295						1.24689		adiponectin	LFD WT	1	0.987956	0.0120443			1.6508	1.02398	1.14813	0.712064	0.979516	1.04103	0.806715	1.03872	0.842495
	1.00116			0.922295						1.33638				0.975911					1.25618	0.374843	0.815267	0.482078	1.13243	0.95897	0.261133	0.929901	0.797904
	1.62638			2.06094						1.60029			LFD Inpp4b-/-	0.995299	0.933613	0.0616856			0.472441	0.852322	1.35292	0.429742	1.81972	1.04605	1.67871	1.29925	0.992877
LFD_Inpp4b-/-	0.947151		LFD_Inpp4b-/-	0.903314					HFD_WT	1.17148				0.871927				LFD Inpp4b-/-	0.861564	1.01271	0.815267	1.64893	1.4115	1.34701	0.533924	0.679206	1.12238
	1.40607			1.28636						0.925516			HFD WT	0.815886	0.831516	0.01563			0.861564	1.76731	0.382802	1.12551	2.84671	2.09319	1.84192	0.814312	1.19125
	1.0293			0.679855						0.623443				0.847146					0.861564	1.39266	1.6057	2.37004	2.85367	1.69969	0.806715	1.05533	1.70909
	1.26722			1.37869						1.22972			HFD Inpp4b-/-	1.00848	0.997826	0.0106528			1.6508	0.994185	0.242181	1.25515	1.61053	0.616543	0.736768	0.814312	1.31177
	0.62057			1.00229						1.33638				0.987173						0.859274	0.242181	1.11032	2.2046	0.857922	0.806715	0.663598	1.67146
	1.08799			0.95482						2.72892		leptin/adiponectin	LFD WT	1	1	6.1073e-07			1.05841	1.21242	0.666555	1.23434	0.588719	1.01091	0.533924	0.882482	1.28621
	1.2156			1.1837					p value	0.198297				0.999999					0.282	0.431698	0.973187	0.968212	1.10095	1.09406	0.533924	0.64485	0.993903
	1.4456			1.76945									LFD Inpp4b-/-	1.70536	1.68565	0.0197098			0.0943051	0.751275	0.242181	0.84475	0.821064	0.475775	1.92819	0.663204	1.03243
	1.19058			2.1936										1.66594					1.25618	0.792885	0.523423	0.694308	0.754903	0.656482	0.806715	0.887447	0.827282
	0.818848			1.36917									HFD WT	2.11329	1.94263	0.170665			0.0943051	0.917866	0.815267	3.26315	3.83893	0.757093	1.08417	0.817244	2.09445
	1.07301			1.05944										1.77196					0.861564	0.628777	0.382802	1.11514	2.25029	0.262549	0.87433	0.81892	1.06645
	1.15803			2.57273									HFD Inpp4b-/-	2.23271	2.09625	0.136461		HFD WT	2.41806	1.70142	1.6057	0.882976	1.34498	2.53601	1.5225	1.49242	1.04633
HFD_WT	1.77974		HFD_WT	3.2791										1.95979					1.84673	2.11623	0.523423	0.895884	1.18522	1.03601	0.944276	1.29035	0.763001
	1.26722			5.70925								MCP1	LFD WT	1	1	1.74724e-08			2.95642	2.06578	4.67732	1.33011	2.49948	2.91554	1.08417	0.923188	1.15674
	0.555426			3.7929										1					0.861564	1.3658	0.666555	1.4722	2.78821	0.95897	1.22639	1.30684	1.0242
	1.18236			4.3268									LFD Inpp4b-/-	2.29077	2.39558	0.104811			1.6508	1.0854	1.35292	2.25124	3.10847	1.58904	0.944276	0.975264	1.30857
	0.853621			2.50238										2.50039					1.84673	1.9476	2.16484	4.27923	2.98275	1.81755	1.08417	1.00067	2.58582
	0.748289			1.96333									HFD WT	0.92857	1.09917	0.170599			1.6508	1.65737	2.44441	2.44256	2.49327	0.881275	0.806715	1.13068	1.89388
	1.17419			3.98147										1.26977					1.84673	1.54024	5.57546	1.41011	2.73971	1.13597	1.22639	0.945059	1.00724
	1.15803			3.51445									HFD Inpp4b-/-	4.79642	4.65984	0.136581			2.41806	3.12968	1.14813	1.96507	2.89102	2.54343	1.01422	0.868832	1.23593
HFD_Inpp4b-/-	0.748289		HFD_Inpp4b-/-	1.90964										4.52326				HFD Inpp4b-/-		0.731264	0.382802	2.89096	4.23633	0.378656	0.806715	1.22334	2.13387
	0.89606			4.80088								IGFBP2	LFD WT	1	1	7.21773e-08			1.6508	1.44306	0.666555	2.47879	4.88177	1.02619	0.806715	1.49986	1.8602
	0.56318			2.79588										1					6.42831	1.45389	0.523423	1.58275	4.49038	1.30707	2.38517	1.18826	1.39722
	1.45565			8.89688									LFD Inpp4b-/-	0.717476	0.728253	0.010777			2.95642	3.45994	1.94219	4.03592	4.72618	0.969664	0.944276	1.67216	2.69836
	0.646923			2.41714										0.73903					3.12763	0.624308	0.382802	4.29531	3.60967	0.624618	0.806715	1.34613	2.83136
	0.947151			3.5389									HFD WT	0.682808	0.678913	0.00389487			0.861564	1.01628	3.14249	11.8703	6.7799	0.821475	0.944276	2.22719	4.2611
	1.14208			3.87259										0.675019					1.84673	2.50905	11.1342	4.22315	4.31611	0.8756	0.944276	1.74887	1.49288
	0.698178			3.56351									HFD Inpp4b-/-	0.546619	0.535758	0.0108614			2.78154	1.03887	1.6057	3.38944	4.21555	0.564601	0.944276	1.53573	2.17594
	0.669737			3.56351										0.524896					2.41806	0.805994	1.6057	2.39748	5.32857	0.66412	0.736768	1.7487	2.04973
	1.94756			2.25527								IGFBP1	LFD WT	1	1	8.66011e-08		p values
	1.2156			4.23775										1				LFD					0.044(*)
													LFD Inpp4b-/-	0.325657	0.335779	0.0101226		HFD				0.0097 (**)	<0.0001 (****)			<0.0001 (****)	0.0015 (**)
			HFD Inpp4b-/-	HFD WT	LFD Inpp4b-/-	LFD WT	p values (*)							0.345902
					<0.0001 (****)		HFD Inpp4b-/-						HFD WT	0.723701	0.75767	0.0339688
						<0.0001 (****)	HFD WT							0.791639
							LFD Inpp4b-/-						HFD Inpp4b-/-	0.381644	0.383537	0.00189327
							LFD WT							0.385431
												Lipocalin-2	LFD WT	1	1	9.8061e-09
														1
													LFD Inpp4b-/-	0.130039	0.114961	0.0150778
														0.0998835
													HFD WT	0.303451	0.289415	0.0140363
														0.275378
													HFD Inpp4b-/-	0.298856	0.285611	0.0132451
														0.272366
												Leptin
												HFD Inpp4b-/-	HFD WT	LFD Inpp4b-/-	LFD WT	p values (*)
													0.004 (***)			HFD Inpp4b-/-
																HFD WT
															<0.0001 (****)	LFD Inpp4b-/-
																LFD WT
												Leptin/ Apipoq
												HFD Inpp4b-/-	HFD WT	LFD Inpp4b-/-	LFD WT	p values (*)
															<0.0001 (****)	HFD Inpp4b-/-
															<0.0001 (****)	HFD WT
															<0.0001 (****)	LFD Inpp4b-/-
																LFD WT
												MCP1
												HFD Inpp4b-/-	HFD WT	LFD Inpp4b-/-	LFD WT	p values
													<0.0001 (****)			HFD Inpp4b-/-
																HFD WT
															<0.0001 (****)	LFD Inpp4b-/-
																LFD WT
												IGFBP1
												HFD Inpp4b-/-	HFD WT	LFD Inpp4b-/-	LFD WT	p values
													0.0062 (**)			HFD Inpp4b-/-
																HFD WT
															<0.0001 (****)	LFD Inpp4b-/-
																LFD WT
												Lipocalin-2
												HFD Inpp4b-/-	HFD WT	LFD Inpp4b-/-	LFD WT	p values
															<0.0001 (****)	HFD Inpp4b-/-
															<0.0001 (****)	HFD WT
															<0.0001 (****)	LFD Inpp4b-/-
																LFD WT

[truncated: 4 more sheets: SP Fig4, SP Fig5, SP Fig7, SP Fig8]
